# Supplementary material for: 2-(4-Fluoro­phen­yl)-1,4,5-triphenyl-1H-imidazole
Source: Acta Crystallogr Sect E Struct Rep Online. 2010 Sep 8;66(Pt 10):o2519. doi: 10.1107/S1600536810035464 (PMC2983138; doi:10.1107/S1600536810035464)
Supplement: Supplementary file 2 [file e-66-o2519-Isup2.hkl]

#
# h,k,l, Fc-squared, Fo-squared, sigma(Fo-squared) and status flag
#
data_I
_shelx_title ' b5 in P -1 C27H19FN2  Z=2'
_shelx_refln_list_code          4
_shelx_F_calc_maximum       80.82
_exptl_crystal_F_000       407.93
_reflns_d_resolution_high  0.6203
 
loop_
 _symmetry_equiv_pos_as_xyz
 'x, y, z'
 '-x, -y, -z'
 
_cell_length_a    10.1794
_cell_length_b    10.5239
_cell_length_c    10.6175
_cell_angle_alpha  80.750
_cell_angle_beta   85.776
_cell_angle_gamma  67.348
 
_shelx_F_squared_multiplier     1.000
 
loop_
 _refln_index_h
 _refln_index_k
 _refln_index_l
 _refln_F_squared_calc
 _refln_F_squared_meas
 _refln_F_squared_sigma
 _refln_observed_status
   3   0   0     2139.34     2117.01     12.92 o
   4   0   0        1.53        3.31      0.32 o
   5   0   0      213.59      219.78      2.20 o
   6   0   0       10.68       10.87      0.48 o
   7   0   0        6.74        5.98      0.72 o
   8   0   0      187.43      185.28      3.47 o
   9   0   0       31.26       32.05      1.26 o
  10   0   0      119.52      115.81      2.15 o
  11   0   0        6.08        4.29      2.86 o
  12   0   0        3.79        5.48      2.60 o
  13   0   0        6.23        8.53      3.54 o
  14   0   0        0.29        2.73      2.53 o
 -14   1   0        0.60       -0.73      3.24 o
 -13   1   0        0.03       -2.95      2.95 o
 -12   1   0        6.50        5.64      2.67 o
 -11   1   0        0.00        1.51      2.47 o
 -10   1   0        9.44       10.94      3.02 o
  -9   1   0       35.27       31.49      1.19 o
  -8   1   0      273.35      266.28      3.55 o
  -7   1   0        6.74        4.36      0.67 o
  -6   1   0       16.55       17.61      0.64 o
  -5   1   0        0.95        1.05      0.36 o
  -4   1   0      550.02      542.42      3.51 o
  -3   1   0       43.18       49.95      0.73 o
  -2   1   0      201.65      190.57      1.80 o
   3   1   0     1354.47     1347.78      5.04 o
   4   1   0       12.82       12.90      0.53 o
   5   1   0      245.08      267.95      2.34 o
   6   1   0       22.57       18.71      0.73 o
   7   1   0       40.31       39.67      1.44 o
   8   1   0       12.37       12.53      0.96 o
   9   1   0        7.21        5.73      0.88 o
  10   1   0        0.26        0.47      0.84 o
  11   1   0        4.68        6.02      1.26 o
  12   1   0       15.79       11.83      3.32 o
  13   1   0        0.20       -1.87      2.91 o
  14   1   0        0.49        0.90      2.67 o
 -13   2   0        2.07        2.42      3.00 o
 -12   2   0        0.00        0.91      2.84 o
 -11   2   0        1.55        1.69      2.48 o
 -10   2   0        1.86        2.61      1.60 o
  -9   2   0       13.47       12.81      1.22 o
  -8   2   0        0.19        0.30      0.58 o
  -7   2   0      224.32      208.37      1.81 o
  -6   2   0      274.68      261.12      3.67 o
  -5   2   0       78.31       75.46      2.01 o
  -4   2   0      182.94      179.59      1.90 o
  -3   2   0       10.89        9.97      0.49 o
  -2   2   0     1164.68     1173.92     11.61 o
  -1   2   0       56.32       53.32      0.95 o
   3   2   0      381.15      368.77      2.39 o
   4   2   0      230.25      230.02      3.96 o
   5   2   0       13.23       12.79      0.58 o
   6   2   0       16.63       16.02      0.75 o
   7   2   0        0.29        0.04      0.75 o
   8   2   0       54.42       50.42      1.80 o
   9   2   0       17.14       17.13      1.16 o
  10   2   0       21.14       19.94      1.27 o
  11   2   0       70.13       72.99      1.99 o
  12   2   0        1.06        1.89      2.95 o
  13   2   0        2.75        4.14      3.08 o
  14   2   0        0.08        0.97      2.73 o
  15   2   0        0.05        1.34      3.05 o
 -13   3   0        1.14        3.92      3.34 o
 -12   3   0        1.22       -0.76      2.41 o
 -11   3   0        7.34        7.83      2.23 o
 -10   3   0        0.18       -0.03      1.98 o
  -9   3   0        5.60        6.65      1.76 o
  -8   3   0       20.40       20.90      1.40 o
  -7   3   0        0.40        1.10      0.50 o
  -6   3   0      376.86      377.35      7.05 o
  -5   3   0      100.03       95.87      1.54 o
  -4   3   0       47.57       43.69      0.91 o
  -3   3   0      189.17      199.68      1.54 o
  -2   3   0      207.31      213.69      2.29 o
  -1   3   0      998.90     1018.34      8.20 o
   0   3   0     1171.73     1165.87      6.68 o
   1   3   0      941.04      921.10      6.31 o
   2   3   0      293.75      275.97      5.34 o
   3   3   0       32.27       40.55      1.01 o
   4   3   0      865.82      864.39     14.34 o
   5   3   0      975.99     1049.17     21.95 o
   6   3   0       24.56       23.55      1.24 o
   7   3   0      105.31      112.42      2.35 o
   8   3   0       19.21       16.35      1.13 o
   9   3   0        7.53        9.43      1.05 o
  10   3   0       42.71       34.70      1.60 o
  11   3   0        0.02        0.31      0.93 o
  12   3   0        0.50        0.90      1.30 o
  13   3   0        0.09        0.48      2.91 o
  14   3   0        6.05        7.63      3.22 o
  15   3   0        0.43        2.89      3.40 o
 -12   4   0        1.54        2.70      2.88 o
 -11   4   0        0.58        1.22      2.13 o
 -10   4   0        5.57        5.14      2.13 o
  -9   4   0       10.71       12.72      2.09 o
  -8   4   0       20.75       19.84      1.68 o
  -7   4   0       44.71       46.36      2.10 o
  -6   4   0       37.69       34.93      2.25 o
  -5   4   0      149.60      139.89      2.85 o
  -4   4   0        0.50        0.69      0.36 o
  -3   4   0       30.02       31.58      1.14 o
  -2   4   0        1.98        2.03      0.46 o
  -1   4   0       45.77       41.14      0.98 o
   0   4   0     1035.79     1104.13      5.28 o
   1   4   0       73.86       72.55      2.27 o
   2   4   0       37.85       34.36      1.81 o
   3   4   0      303.41      325.13      4.89 o
   4   4   0      878.83      922.10      8.42 o
   5   4   0       13.32       15.89      1.24 o
   6   4   0       96.53       99.70      3.24 o
   7   4   0       30.56       28.97      1.49 o
   8   4   0        0.00       -0.01      0.92 o
   9   4   0       17.28       14.51      1.22 o
  10   4   0        0.05        0.15      1.01 o
  11   4   0        5.86        3.84      1.16 o
  12   4   0        0.68        1.53      1.57 o
  13   4   0        1.09        1.25      1.67 o
  14   4   0        9.12        7.88      3.73 o
  15   4   0        2.29        1.31      2.95 o
 -12   5   0        0.93        4.88      3.40 o
 -11   5   0        0.84        2.87      2.50 o
 -10   5   0        0.03        1.30      2.76 o
  -9   5   0        1.12        1.71      2.04 o
  -8   5   0       25.85       26.51      1.75 o
  -7   5   0        1.18        1.99      1.21 o
  -6   5   0       18.77       16.76      1.45 o
  -5   5   0        0.36        0.67      0.37 o
  -4   5   0        8.52        7.08      0.54 o
  -3   5   0        6.16        7.13      0.83 o
  -2   5   0      168.11      179.75      2.50 o
  -1   5   0      245.11      248.18      3.99 o
   0   5   0      312.93      309.40      3.19 o
   1   5   0      345.83      349.16      5.13 o
   2   5   0      363.85      391.47      5.62 o
   3   5   0      131.48      124.57      3.50 o
   4   5   0       25.21       33.88      2.35 o
   5   5   0      171.38      162.85      4.25 o
   6   5   0       76.44       78.07      2.42 o
   7   5   0       60.99       67.48      1.87 o
   8   5   0       80.69       75.19      2.04 o
   9   5   0        3.72        2.67      1.11 o
  10   5   0        0.39        0.07      1.10 o
  11   5   0        6.22        8.22      1.30 o
  12   5   0        6.07        5.01      1.81 o
  13   5   0        3.34        1.96      1.53 o
  14   5   0        2.67        7.14      3.59 o
  15   5   0        4.80        5.69      3.21 o
 -11   6   0        0.45        1.69      2.22 o
 -10   6   0        0.08       -0.86      1.94 o
  -9   6   0        4.74        5.40      2.27 o
  -8   6   0        0.01        1.34      1.90 o
  -7   6   0       20.73       20.06      1.64 o
  -6   6   0       32.73       34.40      1.86 o
  -5   6   0       49.75       50.05      3.01 o
  -4   6   0        1.08        0.72      0.73 o
  -3   6   0        0.02       -0.13      0.71 o
  -2   6   0        9.51        8.90      1.02 o
  -1   6   0       23.52       23.39      1.32 o
   0   6   0      267.79      264.25      4.54 o
   1   6   0        7.55        7.15      1.54 o
   2   6   0       14.80       15.87      1.81 o
   3   6   0       39.17       44.13      2.58 o
   4   6   0       29.13       37.54      2.59 o
   5   6   0        3.49        4.83      1.92 o
   6   6   0      147.95      159.44      4.72 o
   7   6   0       82.25       89.79      2.82 o
   8   6   0       18.31       21.32      1.94 o
   9   6   0        4.26        3.95      1.68 o
  10   6   0       18.20       15.37      1.95 o
  11   6   0       22.18       20.57      2.21 o
  12   6   0       11.70       12.65      1.92 o
  13   6   0        0.11        0.99      1.76 o
  14   6   0        4.76        3.52      1.83 o
  15   6   0        7.43       10.64      3.92 o
 -10   7   0        0.05       -0.59      2.15 o
  -9   7   0        0.33        0.98      2.49 o
  -8   7   0        4.59        4.41      2.26 o
  -7   7   0       22.49       23.06      1.88 o
  -6   7   0        4.81        7.44      1.65 o
  -5   7   0        1.12        0.57      1.42 o
  -4   7   0        2.26        1.78      0.67 o
  -3   7   0        6.69        6.70      0.98 o
  -2   7   0       39.57       43.16      1.74 o
  -1   7   0       95.86       97.15      2.44 o
   0   7   0       93.74      106.53      5.67 o
   1   7   0       83.06       88.98      3.35 o
   2   7   0        2.62        0.90      1.74 o
   3   7   0       49.37       49.14      2.89 o
   4   7   0       49.31       47.87      3.09 o
   5   7   0       25.73       27.92      2.82 o
   6   7   0        0.26        0.76      2.07 o
   7   7   0       24.22       26.57      2.90 o
   8   7   0        0.63       -0.25      2.39 o
   9   7   0      210.51      203.69      4.54 o
  10   7   0        6.46        3.31      1.69 o
  11   7   0       15.50       20.65      2.31 o
  12   7   0        0.35        0.80      1.75 o
  13   7   0        0.37        0.73      1.91 o
  14   7   0        4.51        4.93      2.19 o
  15   7   0        0.58        2.76      3.33 o
  -9   8   0        0.00       -1.38      2.23 o
  -8   8   0        1.41        0.35      2.46 o
  -7   8   0       10.36       13.57      2.66 o
  -6   8   0        2.91        2.32      1.65 o
  -5   8   0       15.63       15.30      1.95 o
  -4   8   0        0.00       -0.84      1.89 o
  -3   8   0        9.43        9.77      1.59 o
  -2   8   0        0.10        0.09      0.95 o
  -1   8   0        1.36        1.04      1.21 o
   0   8   0        0.22        1.12      1.22 o
   1   8   0       27.60       25.61      2.01 o
   2   8   0       17.81       18.01      2.28 o
   3   8   0       67.63       65.66      3.51 o
   4   8   0        5.42        5.00      2.32 o
   5   8   0        4.85        4.69      2.39 o
   6   8   0      129.00      126.24      4.98 o
   7   8   0        0.26       -0.94      2.41 o
   8   8   0       28.38       28.98      3.41 o
   9   8   0        1.68        0.95      2.46 o
  10   8   0        1.86        0.72      2.72 o
  11   8   0        2.09        5.42      2.87 o
  12   8   0        1.13       -1.35      1.97 o
  13   8   0        4.46        5.74      2.11 o
  14   8   0        0.47        0.64      2.02 o
  15   8   0        1.14        1.07      2.00 o
  -8   9   0        0.21        2.38      2.66 o
  -7   9   0        1.42        0.67      2.49 o
  -6   9   0        2.78        6.02      1.94 o
  -5   9   0        8.05       12.96      1.98 o
  -4   9   0        0.33        0.07      1.62 o
  -3   9   0        2.20        2.82      2.70 o
  -2   9   0       13.09       15.71      2.48 o
  -1   9   0       10.00        9.11      1.35 o
   0   9   0        9.30        8.66      1.46 o
   1   9   0        2.03        2.88      1.68 o
   2   9   0        4.84        6.17      1.51 o
   3   9   0      108.10      118.38      4.69 o
   4   9   0       48.87       54.17      3.68 o
   5   9   0       75.95       75.15      4.15 o
   6   9   0        8.22        5.70      2.46 o
   7   9   0       20.23       19.45      3.17 o
   8   9   0       14.09       12.96      3.06 o
   9   9   0       10.33        5.78      2.52 o
  10   9   0        0.12       -0.19      2.35 o
  11   9   0       13.64       11.61      3.34 o
  12   9   0        4.21        5.05      3.15 o
  13   9   0        0.02        0.33      2.69 o
  14   9   0        1.53        1.76      3.35 o
  15   9   0        2.60        2.85      3.31 o
  -7  10   0        1.79        3.17      2.55 o
  -6  10   0        0.01        2.05      3.65 o
  -5  10   0        0.05        0.40      1.67 o
  -4  10   0        4.14        3.96      2.65 o
  -3  10   0        0.30        0.84      2.96 o
  -2  10   0        0.20       -0.16      2.74 o
  -1  10   0        0.03        0.17      1.12 o
   0  10   0        0.62        0.60      1.25 o
   1  10   0        4.70        4.09      1.44 o
   2  10   0        4.56        3.67      1.97 o
   3  10   0       95.07       88.05      4.44 o
   4  10   0        2.56        1.38      2.40 o
   5  10   0       24.94       24.34      3.38 o
   6  10   0       10.01       12.02      2.97 o
   7  10   0        1.12        2.43      2.91 o
   8  10   0        2.51        3.44      2.90 o
   9  10   0       18.41       16.81      3.43 o
  10  10   0        3.47        5.75      3.22 o
  11  10   0        1.53        2.27      2.79 o
  12  10   0        0.07        0.60      3.22 o
  13  10   0       18.13       19.21      3.96 o
  14  10   0       21.72       23.26      3.73 o
  15  10   0        0.76       -0.26      3.28 o
  -6  11   0        0.72        2.07      2.69 o
  -5  11   0        0.39        0.74      2.96 o
  -4  11   0        0.78        1.04      1.88 o
  -3  11   0        3.47        6.25      3.43 o
  -2  11   0        0.32        0.87      2.87 o
  -1  11   0        0.22        0.41      2.61 o
   0  11   0       15.11       15.77      2.02 o
   1  11   0        3.98        2.18      1.60 o
   2  11   0        3.27        4.27      1.44 o
   3  11   0       59.31       54.18      2.76 o
   4  11   0        0.06        2.97      2.78 o
   5  11   0        3.00        4.02      2.77 o
   6  11   0        7.29        3.21      2.83 o
   7  11   0        0.00        0.83      2.75 o
   8  11   0        0.28        1.85      3.22 o
   9  11   0        2.71        3.83      3.43 o
  10  11   0        0.12       -0.55      2.95 o
  11  11   0        2.78        1.97      3.25 o
  12  11   0        6.22        7.80      3.61 o
  13  11   0        0.16        1.43      3.54 o
  14  11   0        5.71        9.10      3.74 o
  15  11   0        0.01       -1.93      3.26 o
  -5  12   0        0.18        3.87      3.87 o
  -4  12   0        0.32        1.33      2.06 o
  -3  12   0        2.21        2.11      1.66 o
  -2  12   0        0.43       -0.31      2.74 o
  -1  12   0        0.00        0.23      2.91 o
   0  12   0        0.90        2.50      3.15 o
   1  12   0        0.79        0.54      1.68 o
   2  12   0        0.11       -0.21      1.56 o
   3  12   0        0.18        2.19      2.31 o
   4  12   0       12.14       14.48      2.11 o
   5  12   0       14.31       10.57      3.06 o
   6  12   0        1.43        1.40      2.80 o
   7  12   0        6.98        5.82      2.90 o
   8  12   0       42.91       49.17      4.86 o
   9  12   0       18.11       19.91      3.97 o
  10  12   0        1.05        2.83      2.85 o
  11  12   0        1.38       -1.78      3.19 o
  12  12   0        0.01        0.16      2.60 o
  13  12   0        4.15        4.39      3.99 o
  14  12   0        2.56        6.82      3.78 o
  -3  13   0        0.44       -1.43      2.22 o
  -2  13   0        0.11        3.91      2.48 o
  -1  13   0        0.00       -0.21      2.56 o
   0  13   0        0.10        0.14      2.67 o
   1  13   0        0.63        2.16      2.51 o
   2  13   0        0.57        0.52      1.72 o
   3  13   0        0.16        1.35      1.82 o
   4  13   0        0.96        1.07      2.49 o
   5  13   0        2.20        2.60      2.28 o
   6  13   0        0.11       -0.72      2.31 o
   7  13   0        7.62        9.98      3.70 o
   8  13   0        1.23        0.73      3.29 o
   9  13   0       26.75       26.74      4.54 o
  10  13   0        2.74        4.85      3.35 o
  11  13   0        0.07       -0.71      3.99 o
  12  13   0        0.11        0.87      3.79 o
  13  13   0        0.53        2.26      3.01 o
  -2  14   0        0.22        1.17      2.15 o
  -1  14   0        0.72        2.15      3.11 o
   0  14   0        0.17       -2.88      3.63 o
   1  14   0        1.26        1.08      2.93 o
   2  14   0        0.79       -0.05      2.88 o
   3  14   0        0.82       -1.52      3.37 o
   4  14   0        2.94        3.13      1.93 o
   5  14   0        1.70        0.22      2.88 o
   6  14   0        0.15        3.29      2.77 o
   7  14   0        6.16        9.07      2.58 o
   8  14   0       11.43       14.18      3.42 o
   9  14   0        0.80       -2.63      3.58 o
  10  14   0        1.54        3.27      3.68 o
  11  14   0        0.96        2.43      3.50 o
  12  14   0        0.15        0.13      3.25 o
   1  15   0        0.07        2.01      3.79 o
   2  15   0        0.22       -0.74      3.17 o
   3  15   0        5.20        6.81      3.17 o
   4  15   0        0.05        2.82      2.18 o
   5  15   0        1.64        1.32      2.83 o
   6  15   0        2.43        3.73      2.88 o
   7  15   0        0.53        1.94      3.06 o
   8  15   0        0.63       -0.27      2.25 o
   9  15   0        5.68        5.38      2.63 o
  10  15   0        0.63        1.10      2.53 o
   5  16   0        1.52        4.24      2.32 o
   6  16   0        0.40        1.62      2.96 o
   7  16   0        0.44        3.03      2.94 o
   8  16   0        0.06        0.52      3.57 o
  -8 -16   1        1.49        0.74      3.04 o
  -7 -16   1        1.24        3.87      3.42 o
  -6 -16   1        0.00        2.80      3.15 o
 -10 -15   1        1.11       -1.36      3.24 o
  -9 -15   1        4.27        0.82      3.43 o
  -8 -15   1        1.60        1.67      2.50 o
  -7 -15   1        2.44        1.86      2.56 o
  -6 -15   1        0.59        2.10      2.75 o
  -5 -15   1        2.59        2.88      3.04 o
  -4 -15   1        0.14        0.86      2.25 o
  -3 -15   1        2.16        4.46      2.95 o
  -2 -15   1        2.24        2.70      3.36 o
  -1 -15   1        2.11        0.02      3.42 o
 -11 -14   1        0.09       -0.85      3.89 o
 -10 -14   1        1.37       -0.53      3.49 o
  -9 -14   1       30.77       29.50      4.70 o
  -8 -14   1       19.71       21.06      3.81 o
  -7 -14   1        4.88        8.39      3.55 o
  -6 -14   1        0.38        0.82      1.93 o
  -5 -14   1        0.41        0.42      1.93 o
  -4 -14   1        2.59        3.45      2.58 o
  -3 -14   1        0.15        1.94      1.93 o
  -2 -14   1        0.87        1.67      3.02 o
  -1 -14   1        0.66       -2.18      3.16 o
   0 -14   1        1.01        1.40      3.50 o
   1 -14   1        0.00       -0.40      2.97 o
   2 -14   1        0.09        0.80      3.44 o
 -13 -13   1        1.61        3.92      2.83 o
 -12 -13   1        0.01        3.37      4.24 o
 -11 -13   1        3.41        3.97      3.83 o
 -10 -13   1        1.55        3.73      3.53 o
  -9 -13   1        1.30        7.60      3.84 o
  -8 -13   1        1.37       -2.49      3.74 o
  -7 -13   1        7.51        9.93      3.34 o
  -6 -13   1        0.01        0.51      3.21 o
  -5 -13   1        0.03       -0.64      2.51 o
  -4 -13   1        0.36        1.45      1.89 o
  -3 -13   1        5.16        6.41      1.89 o
  -2 -13   1        1.21        2.16      1.60 o
  -1 -13   1        0.16        1.14      2.36 o
   0 -13   1        0.17        2.53      2.61 o
   1 -13   1        0.01        2.00      2.68 o
   2 -13   1        0.19        0.75      1.94 o
   3 -13   1        1.49        0.71      2.07 o
 -14 -12   1        1.01        4.62      3.88 o
 -13 -12   1       22.35       30.11      4.74 o
 -12 -12   1        1.59        3.36      3.39 o
 -11 -12   1        0.05        5.57      3.52 o
 -10 -12   1        1.52        2.47      3.60 o
  -9 -12   1       17.23       14.52      3.60 o
  -8 -12   1       23.94       28.25      3.90 o
  -7 -12   1        7.28       10.22      3.56 o
  -6 -12   1        2.00        3.57      3.09 o
  -5 -12   1        0.38        2.10      2.56 o
  -4 -12   1        5.08        5.07      2.84 o
  -3 -12   1        5.77        6.15      1.75 o
  -2 -12   1       10.51       11.19      1.87 o
  -1 -12   1        7.07        6.59      1.72 o
   0 -12   1        0.07       -1.17      2.97 o
   1 -12   1        0.01        0.12      3.25 o
   2 -12   1        0.00       -1.70      2.62 o
   3 -12   1        0.17        0.36      1.74 o
   4 -12   1        2.21        2.64      2.31 o
 -14 -11   1        0.28        1.88      3.57 o
 -13 -11   1        0.08        3.32      3.44 o
 -12 -11   1        1.47        1.60      3.38 o
 -11 -11   1        3.08        4.62      3.40 o
 -10 -11   1        6.42        6.60      3.36 o
  -9 -11   1        4.52        4.41      2.67 o
  -8 -11   1       21.64       22.20      3.60 o
  -7 -11   1       15.96       10.52      2.89 o
  -6 -11   1        2.43        5.60      3.00 o
  -5 -11   1       17.42       14.28      2.99 o
  -4 -11   1       28.25       33.46      3.52 o
  -3 -11   1       40.04       43.06      3.55 o
  -2 -11   1        2.84        4.92      2.16 o
  -1 -11   1        0.81        1.68      1.50 o
   0 -11   1        5.18        3.23      1.42 o
   1 -11   1        0.25        1.89      3.17 o
   2 -11   1        0.99        0.33      2.58 o
   3 -11   1        2.58        1.30      2.08 o
   4 -11   1        1.91        1.66      1.95 o
   5 -11   1        0.70       -0.23      1.95 o
   6 -11   1        0.20       -0.85      2.91 o
 -15 -10   1        0.18       -2.66      3.53 o
 -14 -10   1        0.66       -2.57      3.32 o
 -13 -10   1        2.86        2.05      2.62 o
 -12 -10   1        1.67        4.99      3.01 o
 -11 -10   1       14.62       20.26      3.40 o
 -10 -10   1        5.09        6.09      3.10 o
  -9 -10   1        6.72        6.26      3.11 o
  -8 -10   1       23.45       25.14      3.60 o
  -7 -10   1        0.12        4.04      2.92 o
  -6 -10   1       46.76       37.27      3.49 o
  -5 -10   1        0.08       -0.24      2.41 o
  -4 -10   1        1.74        2.44      2.35 o
  -3 -10   1       22.74       22.78      2.95 o
  -2 -10   1       24.90       25.15      2.90 o
  -1 -10   1        7.20        7.61      1.57 o
   0 -10   1        0.30        1.72      1.51 o
   1 -10   1        1.20        1.01      1.18 o
   2 -10   1        0.14        1.58      2.80 o
   3 -10   1        0.41        1.05      1.58 o
   4 -10   1        8.34       10.77      2.67 o
   5 -10   1        0.57        1.76      1.89 o
   6 -10   1        1.55        3.00      3.82 o
   7 -10   1        4.03        3.13      3.92 o
 -15  -9   1        1.38        3.05      3.07 o
 -14  -9   1        0.01       -1.83      2.92 o
 -13  -9   1        1.04        0.60      2.75 o
 -12  -9   1        1.12        2.58      3.22 o
 -11  -9   1        4.30        7.59      3.09 o
 -10  -9   1        4.11        5.31      2.88 o
  -9  -9   1       44.59       43.80      4.01 o
  -8  -9   1      153.47      146.18      5.81 o
  -7  -9   1       89.28       89.29      4.75 o
  -6  -9   1        4.29        3.28      2.35 o
  -5  -9   1       39.24       34.23      3.32 o
  -4  -9   1       64.70       72.71      4.01 o
  -3  -9   1       19.22       20.84      2.74 o
  -2  -9   1       60.08       53.24      3.36 o
  -1  -9   1       19.27       22.53      2.18 o
   0  -9   1        4.72        3.57      1.28 o
   1  -9   1        8.65       10.54      1.44 o
   2  -9   1        5.26        5.96      1.09 o
   3  -9   1        1.99        1.21      2.36 o
   4  -9   1        0.05       -0.86      1.95 o
   5  -9   1        1.54        1.91      1.72 o
   6  -9   1        0.01        2.42      1.84 o
   7  -9   1        4.72        5.56      2.60 o
   8  -9   1        3.91        5.24      2.70 o
 -15  -8   1       12.34       18.83      2.80 o
 -14  -8   1        1.09        3.46      2.23 o
 -13  -8   1        0.18        0.45      1.84 o
 -12  -8   1        0.62        0.64      2.75 o
 -11  -8   1        0.21        1.91      2.41 o
 -10  -8   1        0.05       -0.85      2.19 o
  -9  -8   1        1.98        5.65      2.82 o
  -8  -8   1       15.32       10.67      3.09 o
  -7  -8   1        3.74        7.02      2.45 o
  -6  -8   1       19.19       12.78      2.50 o
  -5  -8   1        6.54        2.77      2.18 o
  -4  -8   1        2.35        1.18      2.17 o
  -3  -8   1       37.80       39.90      2.96 o
  -2  -8   1        0.13        0.17      1.78 o
  -1  -8   1        4.88        4.61      1.80 o
   0  -8   1       27.38       31.41      2.37 o
   1  -8   1        7.15        6.47      2.04 o
   2  -8   1        8.56        6.98      1.06 o
   3  -8   1       11.28       12.18      2.61 o
   4  -8   1        2.97        2.75      2.18 o
   5  -8   1        1.76        2.25      1.58 o
   6  -8   1        1.39        2.35      1.68 o
   7  -8   1        5.53        7.17      1.72 o
   8  -8   1        0.94        0.97      2.20 o
   9  -8   1        0.03       -0.28      2.28 o
 -15  -7   1        1.67        5.43      2.18 o
 -14  -7   1        0.07       -1.45      1.84 o
 -13  -7   1        1.93        3.87      1.93 o
 -12  -7   1        0.02        0.64      1.82 o
 -11  -7   1       39.98       38.67      2.66 o
 -10  -7   1       19.20       20.66      2.27 o
  -9  -7   1        0.03       -0.76      2.47 o
  -8  -7   1       76.04       70.70      4.00 o
  -7  -7   1        1.02        1.16      2.24 o
  -6  -7   1        0.00        0.04      2.03 o
  -5  -7   1      112.75      118.97      4.42 o
  -4  -7   1       62.87       58.56      3.28 o
  -3  -7   1        5.69        7.23      2.03 o
  -2  -7   1      117.54      112.81      3.79 o
  -1  -7   1       24.20       23.61      2.09 o
   0  -7   1       10.95       10.75      1.16 o
   1  -7   1       60.37       55.26      1.89 o
   2  -7   1       15.06       13.12      1.50 o
   3  -7   1        0.00       -0.24      0.66 o
   4  -7   1        6.12        4.34      2.04 o
   5  -7   1        1.64        1.65      1.85 o
   6  -7   1        1.18        0.61      1.49 o
   7  -7   1        7.67       11.71      1.64 o
   8  -7   1       23.56       29.03      2.97 o
   9  -7   1        1.46        2.89      2.15 o
  10  -7   1        0.09        0.22      2.37 o
 -15  -6   1        3.02       -0.96      2.80 o
 -14  -6   1        0.30        1.14      2.08 o
 -13  -6   1        1.88        5.24      1.83 o
 -12  -6   1        0.63       -0.03      1.78 o
 -11  -6   1        5.97        3.34      1.71 o
 -10  -6   1        3.63        2.49      1.75 o
  -9  -6   1        0.94        0.82      1.63 o
  -8  -6   1        1.30        1.36      1.46 o
  -7  -6   1       10.81       11.56      2.34 o
  -6  -6   1        0.52        2.65      1.91 o
  -5  -6   1       73.04       78.20      3.47 o
  -4  -6   1      250.73      275.74      5.74 o
  -3  -6   1      325.72      349.59      6.04 o
  -2  -6   1       30.32       31.16      2.15 o
  -1  -6   1       56.60       51.64      2.44 o
   0  -6   1      595.03      619.28      7.02 o
   1  -6   1       29.75       31.99      1.44 o
   2  -6   1       62.79       60.57      2.02 o
   3  -6   1        8.32        8.72      0.58 o
   4  -6   1        0.06        0.08      0.37 o
   5  -6   1       34.09       32.14      2.68 o
   6  -6   1        3.03        3.50      1.55 o
   7  -6   1       15.74       16.66      1.60 o
   8  -6   1        0.16       -0.21      1.36 o
   9  -6   1        8.51        9.42      2.24 o
  10  -6   1        0.05       -0.02      2.03 o
  11  -6   1        0.05       -2.00      2.00 o
 -15  -5   1        4.82        5.11      2.68 o
 -14  -5   1       18.42       18.83      2.26 o
 -13  -5   1        5.86        5.47      1.99 o
 -12  -5   1        0.44        0.68      1.53 o
 -11  -5   1       20.32       20.19      2.15 o
 -10  -5   1        9.29        5.68      1.58 o
  -9  -5   1       46.60       44.73      2.72 o
  -8  -5   1        9.68       10.75      1.63 o
  -7  -5   1       73.59       77.81      2.52 o
  -6  -5   1        4.24        5.74      1.77 o
  -5  -5   1       72.75       80.84      3.25 o
  -4  -5   1     1139.40     1152.78     10.43 o
  -3  -5   1      548.03      559.48      6.99 o
  -2  -5   1        5.00        4.30      1.46 o
  -1  -5   1      335.11      371.91      5.20 o
   0  -5   1        5.04        5.45      1.24 o
   1  -5   1     1214.21     1202.66      9.68 o
   2  -5   1        5.09        6.25      0.53 o
   3  -5   1        2.36        1.48      0.36 o
   4  -5   1       15.39       13.68      1.21 o
   5  -5   1       99.67      100.30      3.79 o
   6  -5   1       12.37       13.77      1.47 o
   7  -5   1        0.05        0.78      1.21 o
   8  -5   1        7.09        5.00      1.31 o
   9  -5   1        1.25        0.22      2.01 o
  10  -5   1        0.63        0.53      2.00 o
  11  -5   1        0.43        0.95      2.09 o
  12  -5   1        0.05        1.12      3.28 o
 -15  -4   1        0.04        2.46      3.14 o
 -14  -4   1        2.87        4.18      2.78 o
 -13  -4   1        0.17        0.37      1.49 o
 -12  -4   1        0.08        2.49      1.50 o
 -11  -4   1       67.05       63.56      2.84 o
 -10  -4   1       35.37       31.99      2.18 o
  -9  -4   1       10.32       14.53      1.74 o
  -8  -4   1       14.81       16.62      1.63 o
  -7  -4   1       18.77       15.36      1.46 o
  -6  -4   1        3.49        1.51      1.51 o
  -5  -4   1      322.89      315.88      5.44 o
  -4  -4   1       45.24       52.18      2.49 o
  -3  -4   1      664.54      653.47      6.96 o
  -2  -4   1      733.76      777.32      7.12 o
  -1  -4   1     1651.39     1680.19      9.72 o
   0  -4   1      628.49      655.33      4.72 o
   1  -4   1       15.51       15.77      0.68 o
   2  -4   1       88.93       85.40      1.51 o
   3  -4   1        0.38        0.77      0.32 o
   4  -4   1       38.34       33.10      1.68 o
   5  -4   1       89.99       86.53      3.24 o
   6  -4   1      151.56      160.27      2.95 o
   7  -4   1      128.22      125.46      2.79 o
   8  -4   1        0.35        1.05      1.11 o
   9  -4   1        0.00        1.07      1.88 o
  10  -4   1        0.02        0.48      1.85 o
  11  -4   1        2.54        0.89      1.47 o
  12  -4   1        0.01        0.99      3.17 o
 -15  -3   1        0.00       -0.02      3.44 o
 -14  -3   1       11.25       14.29      3.19 o
 -13  -3   1        0.61       -1.15      3.00 o
 -12  -3   1        0.00        2.11      1.48 o
 -11  -3   1        0.28        1.81      1.45 o
 -10  -3   1        0.51        3.06      1.00 o
  -9  -3   1       90.54       86.46      2.06 o
  -8  -3   1       42.18       41.51      1.44 o
  -7  -3   1        2.02        3.45      0.79 o
  -6  -3   1       39.00       47.92      1.99 o
  -5  -3   1      635.63      703.75      7.51 o
  -4  -3   1        8.26        7.72      0.83 o
  -3  -3   1      193.80      200.22      2.54 o
  -2  -3   1     6532.64     5905.97     88.94 o
  -1  -3   1     2206.63     2207.06     39.03 o
   0  -3   1        0.00        1.91      0.80 o
   1  -3   1       13.77       15.93      0.55 o
   2  -3   1        4.28        4.78      0.31 o
   3  -3   1       94.58       96.47      1.71 o
   4  -3   1       31.34       31.02      1.88 o
   5  -3   1       36.92       37.83      2.45 o
   6  -3   1        0.62        0.93      0.99 o
   7  -3   1        7.31        6.23      1.17 o
   8  -3   1       74.79       75.84      3.64 o
   9  -3   1        1.81        1.04      1.02 o
  10  -3   1        0.68        0.67      1.88 o
  11  -3   1        1.21        3.31      1.56 o
  12  -3   1        0.00        1.15      2.97 o
  13  -3   1        0.51        0.85      3.29 o
 -15  -2   1        0.08        4.07      3.37 o
 -14  -2   1        0.49        1.63      3.34 o
 -13  -2   1       10.56       15.86      3.58 o
 -12  -2   1        2.28        0.96      1.26 o
 -11  -2   1       10.53       11.42      1.62 o
 -10  -2   1      239.96      232.25      4.63 o
  -9  -2   1      283.80      262.61      3.15 o
  -8  -2   1       21.76       24.10      1.15 o
  -7  -2   1        6.54        5.49      0.57 o
  -6  -2   1        0.12       -0.04      0.44 o
  -5  -2   1      965.51     1000.37      4.23 o
  -4  -2   1      584.02      611.67      5.92 o
  -3  -2   1        0.12        0.41      0.40 o
  -2  -2   1     4849.67     4259.00     52.38 o
   1  -2   1     2826.65     2799.19     18.70 o
   2  -2   1      338.16      331.99      4.39 o
   3  -2   1      168.32      166.97      3.25 o
   4  -2   1       48.08       43.80      1.98 o
   5  -2   1       43.50       36.20      1.97 o
   6  -2   1        0.98        0.73      0.20 o
   7  -2   1       56.89       52.09      2.29 o
   8  -2   1      112.71      111.07      2.46 o
   9  -2   1        2.97        2.14      1.04 o
  10  -2   1       13.36       11.91      1.70 o
  11  -2   1        1.33        0.34      2.98 o
  12  -2   1        3.02        2.53      3.36 o
  13  -2   1        0.30       -1.18      3.32 o
 -14  -1   1        0.86        1.80      2.69 o
 -13  -1   1        0.03        1.16      2.61 o
 -12  -1   1        4.20        5.46      2.70 o
 -11  -1   1        0.41        0.83      1.24 o
 -10  -1   1       17.78       21.24      1.67 o
  -9  -1   1      122.83      122.29      3.15 o
  -8  -1   1       78.46       73.06      1.27 o
  -7  -1   1      102.34      103.27      1.38 o
  -6  -1   1        6.25        7.98      0.53 o
  -5  -1   1        2.23        1.39      0.48 o
  -4  -1   1       99.89       95.84      1.08 o
  -3  -1   1      113.74      117.05      1.23 o
   2  -1   1     1816.49     1772.36      8.27 o
   3  -1   1       10.09        8.77      0.59 o
   4  -1   1       13.01       12.36      0.33 o
   5  -1   1        6.63        4.70      0.32 o
   6  -1   1        6.19        6.20      0.41 o
   7  -1   1       29.83       26.29      0.83 o
   8  -1   1        2.82        2.47      0.56 o
   9  -1   1        0.80        0.84      0.89 o
  10  -1   1        0.75        1.14      1.15 o
  11  -1   1        0.00        1.51      2.88 o
  12  -1   1        8.02        9.10      2.94 o
  13  -1   1        0.01        6.46      2.91 o
  14  -1   1        0.57        0.15      2.99 o
 -14   0   1        0.53       -0.18      3.06 o
 -13   0   1        3.03        3.16      3.29 o
 -12   0   1        0.35        1.19      2.70 o
 -11   0   1        0.47       -0.39      2.34 o
 -10   0   1        0.13        0.37      1.13 o
  -9   0   1      156.12      141.87      2.93 o
  -8   0   1       92.59      102.61      1.77 o
  -7   0   1       52.42       50.23      1.31 o
  -6   0   1       85.72       82.52      1.18 o
  -5   0   1      446.01      449.37      3.79 o
  -4   0   1      454.00      510.80      3.85 o
  -3   0   1        1.12        1.78      0.23 o
   3   0   1       33.74       35.03      0.52 o
   4   0   1       16.65       20.06      0.80 o
   5   0   1       74.93       78.67      0.88 o
   6   0   1       75.85       74.11      1.03 o
   7   0   1      279.60      263.68      3.10 o
   8   0   1       56.43       56.90      1.30 o
   9   0   1        0.49        0.03      0.68 o
  10   0   1       12.77       14.25      1.63 o
  11   0   1       26.64       32.03      3.62 o
  12   0   1        2.76        1.51      2.89 o
  13   0   1        2.65        4.96      3.30 o
  14   0   1        0.30        0.25      2.90 o
 -14   1   1        1.57        2.63      3.12 o
 -13   1   1        0.16        2.11      2.89 o
 -12   1   1        2.07        3.72      2.63 o
 -11   1   1       13.69       17.42      3.36 o
 -10   1   1        0.00        0.64      2.69 o
  -9   1   1       13.70       14.42      0.85 o
  -8   1   1       23.52       21.73      1.00 o
  -7   1   1        1.06        1.36      0.58 o
  -6   1   1      503.14      492.62      4.36 o
  -5   1   1        8.87        9.20      0.53 o
  -4   1   1      316.15      301.50      3.60 o
  -3   1   1     3429.12     3368.14     25.99 o
  -2   1   1     1408.79     1409.58     10.16 o
   3   1   1        3.58        4.48      0.39 o
   4   1   1       30.47       32.56      0.59 o
   5   1   1      254.77      253.93      1.95 o
   6   1   1        3.73        3.26      0.63 o
   7   1   1       10.97       11.73      0.93 o
   8   1   1       21.30       21.46      1.08 o
   9   1   1       29.49       27.72      1.26 o
  10   1   1       47.37       43.88      1.50 o
  11   1   1        2.01        2.90      1.32 o
  12   1   1        9.33       12.54      3.26 o
  13   1   1        0.33        0.32      2.67 o
  14   1   1        0.02       -0.63      2.57 o
 -13   2   1        0.79        4.17      3.35 o
 -12   2   1        0.71        5.35      3.32 o
 -11   2   1        0.02        1.91      2.65 o
 -10   2   1       13.04       13.33      2.04 o
  -9   2   1        0.31        1.04      0.96 o
  -8   2   1       12.00       11.67      0.80 o
  -7   2   1       23.65       22.67      0.92 o
  -6   2   1      378.30      391.07      5.19 o
  -5   2   1      551.73      542.40      5.51 o
  -4   2   1      843.10      858.16      5.61 o
  -3   2   1     1089.54     1044.20      6.76 o
  -2   2   1      793.39      799.07      3.80 o
  -1   2   1     3436.72     3232.65     31.11 o
   3   2   1        0.41        1.53      0.75 o
   4   2   1     1472.46     1493.36     10.91 o
   5   2   1       95.89      105.22      1.26 o
   6   2   1       81.73       77.61      1.39 o
   7   2   1        2.27        3.22      0.82 o
   8   2   1       21.36       19.40      1.12 o
   9   2   1       21.03       17.91      1.15 o
  10   2   1       43.17       44.70      1.74 o
  11   2   1        0.13        1.17      0.89 o
  12   2   1       17.94       20.68      3.59 o
  13   2   1        6.20       10.18      3.07 o
  14   2   1        4.16        4.72      3.07 o
  15   2   1        1.18        3.30      3.11 o
 -13   3   1        0.03        0.96      3.26 o
 -12   3   1        2.62        4.93      2.48 o
 -11   3   1        0.01       -0.14      2.07 o
 -10   3   1        0.00       -0.59      2.94 o
  -9   3   1        0.21       -0.42      1.69 o
  -8   3   1        0.35        0.32      0.61 o
  -7   3   1        4.35        3.70      0.69 o
  -6   3   1        0.02        0.08      0.48 o
  -5   3   1      108.37      108.97      1.56 o
  -4   3   1       34.27       29.26      0.82 o
  -3   3   1       65.84       64.21      1.78 o
  -2   3   1       10.31       11.31      1.45 o
  -1   3   1      117.86      122.01      1.43 o
   0   3   1     2482.69     2439.68     29.79 o
   1   3   1     4466.84     4186.60     39.32 o
   2   3   1      729.64      771.45     13.26 o
   3   3   1       78.55       79.96      1.34 o
   4   3   1        7.08        7.97      1.26 o
   5   3   1       76.08       75.22      1.76 o
   6   3   1       17.36       17.12      0.83 o
   7   3   1       16.15       17.05      1.21 o
   8   3   1       64.29       64.36      1.75 o
   9   3   1        3.49        3.43      0.95 o
  10   3   1        3.17        1.00      0.95 o
  11   3   1        0.33        0.76      0.96 o
  12   3   1        5.66        6.24      1.50 o
  13   3   1        1.93        1.74      2.93 o
  14   3   1        5.77        6.16      3.54 o
  15   3   1        0.84        0.69      3.38 o
 -12   4   1        0.85       -0.48      2.68 o
 -11   4   1        1.58       -1.14      1.92 o
 -10   4   1        1.93       -0.41      2.77 o
  -9   4   1        6.41        6.28      2.06 o
  -8   4   1       20.55       20.15      2.18 o
  -7   4   1       34.11       33.26      1.54 o
  -6   4   1       17.18       18.90      0.91 o
  -5   4   1       24.66       24.73      0.86 o
  -4   4   1       61.90       62.13      1.19 o
  -3   4   1        7.99        8.35      0.68 o
  -2   4   1       26.49       29.18      0.83 o
  -1   4   1        2.49        2.16      0.55 o
   0   4   1        4.59        7.26      1.33 o
   1   4   1     1863.53     1852.77      8.09 o
   2   4   1       20.80       20.23      1.60 o
   3   4   1       49.95       47.37      2.21 o
   4   4   1       67.71       75.53      2.68 o
   5   4   1      201.52      229.25      4.52 o
   6   4   1      900.34      960.54      7.17 o
   7   4   1       36.29       34.07      1.14 o
   8   4   1       30.40       27.68      1.36 o
   9   4   1        6.79        5.25      1.08 o
  10   4   1        0.00       -0.23      1.07 o
  11   4   1       32.86       37.77      1.75 o
  12   4   1        6.64        7.56      1.29 o
  13   4   1        1.79        4.94      3.25 o
  14   4   1        9.31        8.03      3.65 o
  15   4   1        2.15        2.10      2.95 o
 -12   5   1        0.00       -0.10      2.70 o
 -11   5   1        2.31        3.29      3.00 o
 -10   5   1        1.11        1.44      2.07 o
  -9   5   1        0.09       -0.50      1.81 o
  -8   5   1        1.76        1.82      2.06 o
  -7   5   1       70.56       73.04      2.20 o
  -6   5   1        2.06        0.98      0.65 o
  -5   5   1        1.50        2.94      0.70 o
  -4   5   1        0.03        0.21      0.49 o
  -3   5   1        3.08        3.69      0.86 o
  -2   5   1      139.14      145.47      2.56 o
  -1   5   1       99.16      109.20      2.22 o
   0   5   1      975.41     1004.24      6.20 o
   1   5   1       14.43       17.81      1.18 o
   2   5   1      549.83      574.64      6.84 o
   3   5   1      276.67      281.70      5.05 o
   4   5   1        6.21        6.08      1.74 o
   5   5   1        1.01        1.14      1.55 o
   6   5   1        4.61        4.74      1.21 o
   7   5   1       14.90       17.66      1.62 o
   8   5   1        7.70        9.81      1.19 o
   9   5   1       42.40       35.37      1.92 o
  10   5   1       59.26       58.03      2.09 o
  11   5   1       13.46       13.62      1.44 o
  12   5   1        5.83        6.57      1.42 o
  13   5   1        1.41        1.71      1.59 o
  14   5   1        3.40        2.66      3.45 o
  15   5   1        1.78        2.06      3.58 o
 -11   6   1        1.08       -1.40      3.01 o
 -10   6   1        0.07       -0.27      2.22 o
  -9   6   1        0.01        1.32      2.21 o
  -8   6   1        1.84        3.16      2.05 o
  -7   6   1       22.01       20.74      1.61 o
  -6   6   1        0.93        0.52      1.08 o
  -5   6   1       47.05       50.14      1.47 o
  -4   6   1        4.79        4.17      0.91 o
  -3   6   1       32.84       35.12      2.68 o
  -2   6   1        5.06        5.20      1.04 o
  -1   6   1       47.69       51.42      1.84 o
   0   6   1       78.33       94.00      2.30 o
   1   6   1      200.96      192.61      4.21 o
   2   6   1       67.24       54.68      2.69 o
   3   6   1        7.68        9.29      1.92 o
   4   6   1       95.04       93.46      3.56 o
   5   6   1       46.44       51.68      3.00 o
   6   6   1      355.86      401.39      5.07 o
   7   6   1        1.58        1.15      1.05 o
   8   6   1        1.12        1.23      1.12 o
   9   6   1       13.95       15.94      1.49 o
  10   6   1       30.40       30.07      1.82 o
  11   6   1        1.64        1.46      1.30 o
  12   6   1       40.13       35.89      3.03 o
  13   6   1       14.29       16.81      1.64 o
  14   6   1        0.03        1.07      1.74 o
  15   6   1        0.05        0.19      3.25 o
 -10   7   1        0.72        1.99      2.39 o
  -9   7   1        0.06       -0.91      2.36 o
  -8   7   1        0.38       -1.87      1.87 o
  -7   7   1        0.92        1.85      2.19 o
  -6   7   1       17.87       22.71      1.74 o
  -5   7   1       21.30       20.76      1.91 o
  -4   7   1        4.50        5.33      1.05 o
  -3   7   1        0.14        0.35      0.99 o
  -2   7   1      115.75      112.59      2.70 o
  -1   7   1       10.59       10.55      1.24 o
   0   7   1        7.55        6.60      1.23 o
   1   7   1       10.51       10.85      1.71 o
   2   7   1        3.52        7.60      1.32 o
   3   7   1       65.57       77.73      3.45 o
   4   7   1        5.89        6.80      2.18 o
   5   7   1        6.48        8.20      2.31 o
   6   7   1      148.25      150.83      4.91 o
   7   7   1        6.37        5.24      2.26 o
   8   7   1       20.15       20.78      2.00 o
   9   7   1      118.26      111.35      2.97 o
  10   7   1        1.27        1.38      1.37 o
  11   7   1        3.11        3.30      1.37 o
  12   7   1        8.83        8.94      1.93 o
  13   7   1        0.00       -0.15      1.77 o
  14   7   1       10.78        9.21      2.20 o
  15   7   1        0.23        0.78      3.50 o
  -9   8   1        0.22       -0.64      2.50 o
  -8   8   1        0.36       -0.14      2.27 o
  -7   8   1        1.56        1.00      2.26 o
  -6   8   1       18.78       21.00      2.02 o
  -5   8   1        5.07        5.93      1.67 o
  -4   8   1        2.37        3.86      2.29 o
  -3   8   1       23.18       22.98      1.42 o
  -2   8   1        1.34        0.85      1.44 o
  -1   8   1        1.51        1.84      1.12 o
   0   8   1        8.72        7.87      1.34 o
   1   8   1        7.95        6.37      1.71 o
   2   8   1        8.56        9.67      1.45 o
   3   8   1       36.95       34.01      2.93 o
   4   8   1       67.59       69.51      3.79 o
   5   8   1       13.54       13.13      2.77 o
   6   8   1       29.14       27.03      3.07 o
   7   8   1        0.84        1.41      2.54 o
   8   8   1       11.18       10.36      2.89 o
   9   8   1        6.83        3.54      2.61 o
  10   8   1       83.21       75.74      4.59 o
  11   8   1        1.75        2.49      2.54 o
  12   8   1        2.49        2.92      1.85 o
  13   8   1       11.15       12.86      4.18 o
  14   8   1        9.76       12.50      2.78 o
  15   8   1        0.01        1.93      2.46 o
  -8   9   1        0.66        1.63      2.05 o
  -7   9   1        0.34        0.15      2.43 o
  -6   9   1       22.88       28.73      3.12 o
  -5   9   1        1.83        1.82      2.63 o
  -4   9   1        4.38        4.62      1.67 o
  -3   9   1        7.81        5.67      1.09 o
  -2   9   1        2.57        1.98      1.15 o
  -1   9   1        7.78        7.30      1.39 o
   0   9   1       47.64       48.44      4.11 o
   1   9   1        0.12        0.91      1.38 o
   2   9   1        1.91        2.61      1.88 o
   3   9   1      102.57       97.96      3.08 o
   4   9   1       59.89       64.37      3.99 o
   5   9   1        7.54        7.85      2.83 o
   6   9   1        2.97        2.79      2.48 o
   7   9   1       52.46       52.14      3.93 o
   8   9   1       21.16       20.77      3.17 o
   9   9   1       19.35       19.26      3.33 o
  10   9   1        2.48        1.46      2.91 o
  11   9   1        2.23        0.56      2.47 o
  12   9   1        5.80        6.09      2.85 o
  13   9   1        0.59        1.99      2.58 o
  14   9   1        6.30        9.90      3.42 o
  15   9   1        0.60       -0.34      2.82 o
  -7  10   1        0.07        0.74      2.45 o
  -6  10   1        0.00       -0.71      2.16 o
  -5  10   1        3.50        4.65      1.76 o
  -4  10   1        4.80        5.77      1.95 o
  -3  10   1        1.69        1.50      1.85 o
  -2  10   1        2.18        3.66      1.34 o
  -1  10   1        2.84        1.94      1.41 o
   0  10   1        8.74        8.72      1.51 o
   1  10   1        2.50        0.85      1.37 o
   2  10   1        0.05        0.03      2.04 o
   3  10   1        8.43        9.90      2.44 o
   4  10   1       30.26       39.76      2.52 o
   5  10   1      115.88      113.57      5.13 o
   6  10   1       11.89       10.31      2.73 o
   7  10   1        9.92       10.40      2.89 o
   8  10   1       15.41       13.94      3.05 o
   9  10   1        0.92        2.03      2.56 o
  10  10   1       26.19       21.60      3.60 o
  11  10   1        0.15       -1.28      2.58 o
  12  10   1        0.44        1.39      3.18 o
  13  10   1        0.86        1.81      3.19 o
  14  10   1        7.47        9.90      3.26 o
  15  10   1        0.16       -0.75      3.10 o
  -6  11   1        0.02        1.15      2.59 o
  -5  11   1        0.57        1.19      3.31 o
  -4  11   1        0.19        1.31      1.86 o
  -3  11   1        0.87        1.82      2.01 o
  -2  11   1        0.11        1.15      1.89 o
  -1  11   1        0.23        0.85      1.46 o
   0  11   1        0.08        0.98      1.39 o
   1  11   1        3.43        1.96      1.58 o
   2  11   1       15.57       15.67      1.98 o
   3  11   1        3.09        2.84      2.35 o
   4  11   1        8.39        6.06      2.32 o
   5  11   1        3.41        3.55      2.06 o
   6  11   1        2.19        2.19      2.68 o
   7  11   1       17.91       17.60      3.12 o
   8  11   1        7.11        7.47      3.27 o
   9  11   1       16.76       13.64      3.63 o
  10  11   1        0.19        1.10      2.75 o
  11  11   1        4.64        4.73      3.00 o
  12  11   1        0.11       -1.57      3.36 o
  13  11   1        0.61        2.95      3.15 o
  14  11   1       11.21       10.37      3.83 o
  15  11   1        3.21        4.32      3.34 o
  -5  12   1        0.08       -0.63      4.18 o
  -4  12   1        1.01        2.11      3.85 o
  -3  12   1        0.21       -0.37      2.75 o
  -2  12   1        0.56       -0.19      2.31 o
  -1  12   1       12.69       13.25      3.44 o
   0  12   1        0.26        1.03      1.48 o
   1  12   1        1.96        1.65      1.59 o
   2  12   1        1.38        0.82      1.62 o
   3  12   1        1.61       -0.39      2.38 o
   4  12   1        3.25        1.07      2.72 o
   5  12   1        0.11        0.26      1.94 o
   6  12   1        0.23       -0.22      1.91 o
   7  12   1        1.87       -0.12      2.72 o
   8  12   1       42.92       49.16      4.73 o
   9  12   1        2.50        1.25      2.97 o
  10  12   1        6.48        8.57      3.79 o
  11  12   1        4.87       10.38      3.67 o
  12  12   1        0.30       -0.44      3.46 o
  13  12   1        0.01        2.10      3.04 o
  14  12   1        0.11        4.68      2.84 o
  -3  13   1        0.03        0.65      2.17 o
  -2  13   1        0.02       -0.28      2.08 o
  -1  13   1        0.81        1.65      2.37 o
   0  13   1        8.84        6.63      3.53 o
   1  13   1        0.28        0.65      1.66 o
   2  13   1        6.96        7.18      2.05 o
   3  13   1        0.33       -0.23      1.77 o
   4  13   1        5.92        3.53      2.58 o
   5  13   1        4.46        4.94      2.58 o
   6  13   1        0.34        3.11      2.59 o
   7  13   1        0.16       -1.01      2.18 o
   8  13   1        0.59       -2.07      3.42 o
   9  13   1       15.79       19.34      3.73 o
  10  13   1        0.22        1.27      3.22 o
  11  13   1        0.21        1.63      3.24 o
  12  13   1        0.00       -1.91      3.53 o
  13  13   1        0.08       -0.66      3.43 o
  -2  14   1        0.04       -0.63      2.65 o
  -1  14   1        0.73        2.46      2.47 o
   0  14   1        0.38       -0.71      3.40 o
   1  14   1        0.28       -1.18      2.92 o
   2  14   1        1.34        0.09      2.60 o
   3  14   1        0.41        0.53      1.75 o
   4  14   1        0.28        0.45      2.11 o
   5  14   1        1.76        3.62      2.97 o
   6  14   1        0.02        1.67      3.43 o
   7  14   1        1.03        2.51      3.00 o
   8  14   1        0.40        1.75      2.36 o
   9  14   1        5.69        4.02      2.31 o
  10  14   1        0.02        1.78      2.66 o
  11  14   1        1.63        0.90      3.57 o
  12  14   1        1.02        2.30      3.36 o
   0  15   1        0.49        0.27      3.36 o
   1  15   1        0.08        1.79      3.42 o
   2  15   1        0.31       -2.45      3.45 o
   3  15   1        3.51        4.03      2.06 o
   4  15   1        1.46       -0.29      1.86 o
   5  15   1        0.73        0.60      2.01 o
   6  15   1        2.02       -1.77      2.86 o
   7  15   1        1.56        5.32      3.25 o
   8  15   1        0.00        0.80      2.55 o
   9  15   1        1.81        2.57      3.48 o
  10  15   1        0.05        1.01      2.30 o
  11  15   1        2.42        3.09      3.60 o
   4  16   1        0.02       -1.38      3.57 o
   5  16   1        2.08        1.02      2.20 o
   6  16   1        1.19        5.35      2.47 o
   7  16   1        0.00        5.62      3.64 o
   8  16   1        0.29       -0.73      3.38 o
  -7 -16   2        1.55       -1.50      2.82 o
  -6 -16   2        0.32        0.91      3.03 o
  -9 -15   2        0.03        1.41      4.09 o
  -8 -15   2        2.46        5.86      3.11 o
  -7 -15   2        5.55        8.72      3.48 o
  -6 -15   2        0.00       -0.47      2.35 o
  -5 -15   2        0.79        1.40      2.63 o
  -4 -15   2        0.42        0.18      2.58 o
  -3 -15   2        0.31       -0.93      3.17 o
  -2 -15   2        1.87        9.21      3.86 o
 -11 -14   2        0.24        4.78      3.48 o
 -10 -14   2        0.74        1.26      3.68 o
  -9 -14   2        6.43        4.26      3.09 o
  -8 -14   2        9.99        7.72      3.64 o
  -7 -14   2        0.42        2.21      2.77 o
  -6 -14   2        6.26        8.04      3.43 o
  -5 -14   2        2.17        2.67      2.01 o
  -4 -14   2        1.05        0.96      2.33 o
  -3 -14   2        0.60        5.85      2.93 o
  -2 -14   2        3.35        4.97      3.45 o
  -1 -14   2        3.34        3.80      2.88 o
   0 -14   2        0.71        3.37      3.07 o
   1 -14   2        0.08       -1.36      2.42 o
   2 -14   2        0.03       -1.08      2.72 o
 -12 -13   2        0.92        3.55      3.21 o
 -11 -13   2        6.89        8.46      3.86 o
 -10 -13   2        0.16        2.28      2.99 o
  -9 -13   2        0.00        1.03      3.59 o
  -8 -13   2        2.59        4.25      3.64 o
  -7 -13   2       13.07       12.81      3.47 o
  -6 -13   2        0.07       -1.04      2.76 o
  -5 -13   2        0.13        0.67      2.68 o
  -4 -13   2        0.72       -0.30      1.78 o
  -3 -13   2        0.12        2.57      2.25 o
  -2 -13   2        2.49        3.06      2.83 o
  -1 -13   2        0.01        2.14      2.87 o
   0 -13   2        0.12       -0.76      2.88 o
   1 -13   2        0.12        0.29      2.99 o
   2 -13   2        0.54        1.84      2.02 o
   3 -13   2        0.52        4.85      3.21 o
   4 -13   2        0.55       -0.34      3.48 o
 -13 -12   2        3.88        6.11      3.90 o
 -12 -12   2        0.03       -1.37      2.96 o
 -11 -12   2        5.96        7.60      3.90 o
 -10 -12   2       32.78       35.30      4.80 o
  -9 -12   2        0.03        1.90      2.98 o
  -8 -12   2        4.21        5.02      3.01 o
  -7 -12   2        1.16        2.43      3.02 o
  -6 -12   2       10.84       12.06      3.14 o
  -5 -12   2        3.15        1.61      2.96 o
  -4 -12   2        0.50       -1.03      2.57 o
  -3 -12   2        0.03        1.64      2.45 o
  -2 -12   2        9.64        9.74      1.86 o
  -1 -12   2        0.39        0.92      1.54 o
   0 -12   2        2.09        3.72      3.28 o
   1 -12   2        1.01       -1.14      2.91 o
   2 -12   2        0.01       -0.70      1.89 o
   3 -12   2        0.00       -0.93      2.20 o
   4 -12   2        1.51        0.27      2.83 o
 -14 -11   2        0.34        5.17      3.63 o
 -13 -11   2        5.67        7.57      3.42 o
 -12 -11   2        6.44       12.57      3.36 o
 -11 -11   2        5.09       10.76      3.98 o
 -10 -11   2        0.07        0.61      3.46 o
  -9 -11   2        0.78        0.80      3.34 o
  -8 -11   2       67.36       67.48      4.98 o
  -7 -11   2       25.67       26.67      3.82 o
  -6 -11   2        0.08       -0.93      2.49 o
  -5 -11   2        5.85        3.25      2.70 o
  -4 -11   2       13.01       16.83      3.11 o
  -3 -11   2       29.42       27.81      3.18 o
  -2 -11   2        7.58        6.82      1.72 o
  -1 -11   2        1.81        3.09      1.47 o
   0 -11   2        5.42        2.36      2.59 o
   1 -11   2        0.17        3.90      3.19 o
   2 -11   2        1.89        1.62      1.92 o
   3 -11   2        0.16        0.33      2.01 o
   4 -11   2        0.89        2.15      2.92 o
   5 -11   2        0.00       -1.82      2.16 o
   6 -11   2        0.24        3.75      4.05 o
 -15 -10   2        2.40        3.94      3.41 o
 -14 -10   2        0.01       -3.40      3.40 o
 -13 -10   2        2.01        2.53      3.16 o
 -12 -10   2        1.30        0.65      3.22 o
 -11 -10   2        0.01       -2.93      3.18 o
 -10 -10   2       14.56       16.45      3.51 o
  -9 -10   2        1.18       -1.38      2.89 o
  -8 -10   2        0.24        0.37      2.92 o
  -7 -10   2        3.01        3.46      2.82 o
  -6 -10   2       27.27       19.02      3.11 o
  -5 -10   2        1.95        2.38      2.44 o
  -4 -10   2        5.44        3.66      2.39 o
  -3 -10   2        0.67        0.13      2.19 o
  -2 -10   2        0.08        2.02      2.05 o
  -1 -10   2        0.10        1.25      1.28 o
   0 -10   2        2.96        3.02      1.32 o
   1 -10   2        0.01        0.05      2.65 o
   2 -10   2        6.19        3.42      3.03 o
   3 -10   2        2.25        2.27      1.68 o
   4 -10   2        0.70        2.29      2.52 o
   5 -10   2        0.36        2.23      2.34 o
   6 -10   2        4.47        5.02      2.07 o
   7 -10   2        2.04        0.55      2.25 o
 -15  -9   2        1.38        5.05      3.73 o
 -14  -9   2        0.95        5.35      3.22 o
 -13  -9   2        0.75        2.81      3.25 o
 -12  -9   2       12.40        7.03      2.72 o
 -11  -9   2        1.47        0.39      2.63 o
 -10  -9   2       34.25       30.12      3.53 o
  -9  -9   2        0.54        0.18      2.71 o
  -8  -9   2       39.65       34.64      3.60 o
  -7  -9   2       34.83       41.05      3.95 o
  -6  -9   2        5.32        3.51      2.52 o
  -5  -9   2       19.85       17.55      2.96 o
  -4  -9   2        6.94        6.13      2.48 o
  -3  -9   2        9.64        8.20      2.40 o
  -2  -9   2      128.09      134.60      4.75 o
  -1  -9   2       87.06       90.21      3.95 o
   0  -9   2        2.06        2.50      1.03 o
   1  -9   2        3.79        5.10      1.20 o
   2  -9   2        0.00       -1.03      2.72 o
   3  -9   2        0.09       -0.47      1.70 o
   4  -9   2        0.00       -0.07      1.79 o
   5  -9   2        1.01        0.78      2.24 o
   6  -9   2        1.57        1.74      1.98 o
   7  -9   2        5.55       10.35      2.50 o
   8  -9   2        4.90        4.12      2.11 o
 -15  -8   2        3.76        3.52      2.15 o
 -14  -8   2        0.76       -2.36      2.36 o
 -13  -8   2        0.58        2.79      2.74 o
 -12  -8   2        1.32        1.51      3.14 o
 -11  -8   2        1.95        1.55      2.42 o
 -10  -8   2        0.45        2.08      2.34 o
  -9  -8   2       37.97       35.59      3.66 o
  -8  -8   2        9.96       10.92      2.99 o
  -7  -8   2       48.35       45.99      3.76 o
  -6  -8   2        9.52       10.30      2.78 o
  -5  -8   2       37.96       35.70      3.14 o
  -4  -8   2       58.92       58.45      3.63 o
  -3  -8   2       35.37       39.39      3.04 o
  -2  -8   2        6.33        6.55      1.91 o
  -1  -8   2       32.55       33.64      2.55 o
   0  -8   2       40.68       39.54      2.87 o
   1  -8   2       14.95       16.40      1.32 o
   2  -8   2       16.07       18.99      1.27 o
   3  -8   2        0.26        0.57      1.65 o
   4  -8   2       24.08       19.72      2.17 o
   5  -8   2        1.37        0.86      1.98 o
   6  -8   2        3.67        4.07      1.89 o
   7  -8   2        0.07        0.73      1.61 o
   8  -8   2        0.10        0.71      2.17 o
   9  -8   2        0.88        3.01      2.32 o
 -15  -7   2        6.72        7.00      2.46 o
 -14  -7   2        6.83        9.39      2.21 o
 -13  -7   2       18.42       22.05      2.43 o
 -12  -7   2        5.25        5.83      1.94 o
 -11  -7   2       21.57       24.31      2.42 o
 -10  -7   2        0.89        0.78      1.64 o
  -9  -7   2       28.87       27.27      3.17 o
  -8  -7   2      124.98      120.18      5.05 o
  -7  -7   2        1.88        2.27      2.32 o
  -6  -7   2        1.52        1.67      1.98 o
  -5  -7   2       47.45       47.59      3.13 o
  -4  -7   2        7.93        6.41      2.03 o
  -3  -7   2      261.16      257.27      5.75 o
  -2  -7   2        0.88        0.48      1.65 o
  -1  -7   2       61.71       65.17      3.01 o
   0  -7   2       66.03       65.58      2.76 o
   1  -7   2      156.05      159.27      3.15 o
   2  -7   2       10.59        8.83      1.01 o
   3  -7   2       53.28       54.92      2.67 o
   4  -7   2        0.66       -0.05      1.48 o
   5  -7   2       37.71       41.37      3.40 o
   6  -7   2        0.27        0.18      1.63 o
   7  -7   2        0.82        0.51      1.39 o
   8  -7   2        0.00        0.83      2.20 o
   9  -7   2        3.15        2.76      2.12 o
  10  -7   2        0.50       -1.23      2.33 o
 -15  -6   2        0.08        0.11      3.03 o
 -14  -6   2        0.48        1.71      2.39 o
 -13  -6   2        1.57        0.98      1.86 o
 -12  -6   2        0.24       -0.76      1.71 o
 -11  -6   2        9.78       11.12      1.92 o
 -10  -6   2        8.12        8.42      1.78 o
  -9  -6   2        4.44        2.52      1.74 o
  -8  -6   2       12.10       13.59      1.83 o
  -7  -6   2       42.34       42.53      3.11 o
  -6  -6   2       12.69       14.43      2.32 o
  -5  -6   2        0.64        0.55      1.79 o
  -4  -6   2       12.53        8.25      2.00 o
  -3  -6   2      171.91      168.52      4.41 o
  -2  -6   2      544.79      574.57      7.48 o
  -1  -6   2       33.11       33.47      2.13 o
   0  -6   2       75.28       76.84      2.69 o
   1  -6   2       59.34       55.84      1.82 o
   2  -6   2        1.65        0.89      0.50 o
   3  -6   2        0.17        0.12      0.21 o
   4  -6   2       86.46       92.12      4.94 o
   5  -6   2       23.84       25.46      2.62 o
   6  -6   2        8.25        9.37      2.04 o
   7  -6   2        8.90        7.43      1.46 o
   8  -6   2        0.01       -0.45      1.40 o
   9  -6   2        1.02        2.79      2.08 o
  10  -6   2        0.59       -0.81      2.25 o
  11  -6   2        1.26        2.07      2.12 o
 -15  -5   2        2.63        2.01      3.34 o
 -14  -5   2       23.03       31.33      2.77 o
 -13  -5   2        0.00        0.27      1.82 o
 -12  -5   2       11.14       11.93      1.84 o
 -11  -5   2       19.84       24.12      2.26 o
 -10  -5   2        5.62        1.50      1.49 o
  -9  -5   2       55.82       59.32      2.72 o
  -8  -5   2        8.02        5.96      1.93 o
  -7  -5   2        1.92        3.29      1.34 o
  -6  -5   2       23.62       28.06      1.76 o
  -5  -5   2       80.61       85.62      3.46 o
  -4  -5   2      129.51      116.38      3.77 o
  -3  -5   2        4.70        6.75      1.72 o
  -2  -5   2      514.10      506.82      6.52 o
  -1  -5   2      743.64      784.83      7.58 o
   0  -5   2        2.74        1.31      1.09 o
   1  -5   2       94.46       89.44      1.47 o
   2  -5   2       30.77       29.00      0.81 o
   3  -5   2       77.49       74.86      4.66 o
   4  -5   2       78.40       86.75      3.68 o
   5  -5   2        3.53        6.34      2.02 o
   6  -5   2        3.24        2.76      1.50 o
   7  -5   2        1.72        1.83      1.21 o
   8  -5   2        0.64        0.69      1.31 o
   9  -5   2        0.87        0.09      1.79 o
  10  -5   2        0.00        1.58      1.97 o
  11  -5   2        0.94        2.21      1.64 o
  12  -5   2        1.45        2.76      2.38 o
 -15  -4   2        0.04       -2.50      3.05 o
 -14  -4   2        0.12        0.77      3.43 o
 -13  -4   2       13.40       15.35      2.19 o
 -12  -4   2        3.13        0.99      1.57 o
 -11  -4   2        0.01        0.67      1.63 o
 -10  -4   2       90.82       99.70      3.30 o
  -9  -4   2      291.20      281.59      4.89 o
  -8  -4   2        0.55        0.76      1.31 o
  -7  -4   2       28.68       31.53      1.83 o
  -6  -4   2       29.12       28.58      1.60 o
  -5  -4   2      106.83       96.41      2.36 o
  -4  -4   2     1114.76     1177.46     10.22 o
  -3  -4   2       23.87       26.07      1.97 o
  -2  -4   2     1577.39     1506.69     10.24 o
  -1  -4   2      114.56      111.78      2.77 o
   0  -4   2      208.87      226.21      2.44 o
   1  -4   2      588.05      612.89      4.10 o
   2  -4   2      141.06      144.01      1.45 o
   3  -4   2       43.53       42.52      1.77 o
   4  -4   2        8.26        7.05      1.65 o
   5  -4   2       38.19       39.99      2.64 o
   6  -4   2        3.38        4.57      1.40 o
   7  -4   2       29.00       27.29      1.65 o
   8  -4   2        5.40        4.85      1.27 o
   9  -4   2        5.90        4.64      1.30 o
  10  -4   2        1.28        1.72      1.98 o
  11  -4   2        1.08        2.03      1.49 o
  12  -4   2        0.14        0.11      1.93 o
 -15  -3   2        0.00        3.68      3.33 o
 -14  -3   2        4.03        3.14      3.37 o
 -13  -3   2        5.01        7.31      1.86 o
 -12  -3   2        1.44        1.16      1.36 o
 -11  -3   2       13.86       13.86      1.75 o
 -10  -3   2        3.01        5.51      1.60 o
  -9  -3   2      134.02      131.70      5.80 o
  -8  -3   2        0.31        1.22      1.31 o
  -7  -3   2       62.39       71.67      4.62 o
  -6  -3   2        1.88        2.23      0.59 o
  -5  -3   2      180.14      183.23      2.64 o
  -4  -3   2        2.43        4.10      0.82 o
  -3  -3   2      252.41      256.41      2.92 o
  -2  -3   2      430.52      431.20      6.04 o
  -1  -3   2      840.50      851.59      6.51 o
   0  -3   2       27.02       29.82      0.73 o
   1  -3   2      233.10      243.41      1.98 o
   2  -3   2        1.18        1.60      0.25 o
   3  -3   2       16.60       16.67      1.45 o
   4  -3   2        2.99        3.34      1.36 o
   5  -3   2        8.60        7.45      1.67 o
   6  -3   2       38.09       36.44      1.64 o
   7  -3   2        1.01        0.69      1.14 o
   8  -3   2        2.01        2.57      1.19 o
   9  -3   2       23.04       25.56      1.67 o
  10  -3   2        0.00        0.83      1.37 o
  11  -3   2        0.24       -0.26      1.61 o
  12  -3   2        0.11       -1.68      2.89 o
  13  -3   2        0.02        2.18      2.87 o
 -15  -2   2        0.96        1.22      2.68 o
 -14  -2   2        1.15        0.93      2.51 o
 -13  -2   2        9.07       13.64      3.37 o
 -12  -2   2        0.29        0.98      1.40 o
 -11  -2   2        5.54        5.13      1.46 o
 -10  -2   2       42.85       35.10      2.12 o
  -9  -2   2      148.41      139.50      7.54 o
  -8  -2   2      340.39      358.11      6.97 o
  -7  -2   2       13.52       13.06      0.80 o
  -6  -2   2      133.56      145.28      1.93 o
  -5  -2   2       45.01       37.35      1.37 o
  -4  -2   2       64.72       74.14      2.88 o
  -3  -2   2        5.37        4.76      0.65 o
  -2  -2   2     1326.02     1293.29      7.84 o
  -1  -2   2      683.67      640.81      5.21 o
   0  -2   2       76.38       62.33      1.55 o
   1  -2   2     4300.69     4171.26     26.79 o
   2  -2   2      122.69      129.70      2.79 o
   4  -2   2       43.94       32.57      2.01 o
   5  -2   2       11.90       10.85      1.94 o
   6  -2   2      100.20       98.96      2.11 o
   7  -2   2      268.48      275.26      3.57 o
   8  -2   2        3.07        3.54      1.10 o
   9  -2   2        0.07        1.70      1.09 o
  10  -2   2       10.43       10.12      1.23 o
  11  -2   2        6.80       10.56      1.92 o
  12  -2   2        1.28        4.49      2.28 o
  13  -2   2        0.32        1.36      2.67 o
 -14  -1   2        0.01        1.13      3.22 o
 -13  -1   2        0.82        1.86      3.01 o
 -12  -1   2        0.37        0.08      2.79 o
 -11  -1   2        1.22        1.26      1.32 o
 -10  -1   2       17.20       16.32      1.92 o
  -9  -1   2        3.76        3.23      1.30 o
  -8  -1   2      156.88      133.26      3.93 o
  -7  -1   2      132.84      122.06      4.54 o
  -6  -1   2       31.14       30.96      0.86 o
  -5  -1   2      129.81      130.80      1.94 o
  -4  -1   2      172.17      198.70      2.20 o
  -3  -1   2      130.95      141.36      1.97 o
  -2  -1   2        3.18        3.38      0.49 o
   1  -1   2     4943.23     4637.44     64.86 o
   2  -1   2     4816.83     4654.23     91.79 o
   3  -1   2        0.10        0.20      0.48 o
   4  -1   2       14.15       12.88      1.22 o
   5  -1   2       63.22       56.52      1.63 o
   6  -1   2       17.35       15.02      0.45 o
   7  -1   2       81.37       78.23      2.26 o
   8  -1   2        9.69       10.07      0.75 o
   9  -1   2        0.42        1.14      0.91 o
  10  -1   2        2.47        3.37      1.17 o
  11  -1   2        0.03        0.32      2.47 o
  12  -1   2        2.96        3.98      3.08 o
  13  -1   2        0.75        1.72      3.23 o
  14  -1   2        0.01       -1.43      2.97 o
 -14   0   2        0.52        1.45      3.16 o
 -13   0   2        2.02        1.08      2.94 o
 -12   0   2        0.10       -0.65      2.76 o
 -11   0   2        0.24        0.21      1.22 o
 -10   0   2        1.24        1.82      1.17 o
  -9   0   2        4.64        4.22      1.31 o
  -8   0   2        7.43        6.26      1.80 o
  -7   0   2       84.03       84.95      2.40 o
  -6   0   2      420.17      445.53      4.87 o
  -5   0   2      499.59      534.68      5.60 o
  -4   0   2      713.34      733.59      5.14 o
  -3   0   2      282.36      278.92      5.30 o
  -2   0   2      605.88      567.86      9.70 o
   2   0   2      481.01      474.89      4.27 o
   3   0   2     1149.10     1167.05     13.64 o
   4   0   2      240.50      263.61      2.42 o
   5   0   2      199.30      206.40      1.70 o
   6   0   2        5.53        5.20      0.40 o
   7   0   2        0.49        1.07      0.40 o
   8   0   2       43.59       43.01      1.09 o
   9   0   2       40.12       36.02      1.53 o
  10   0   2       31.41       31.33      2.03 o
  11   0   2        0.90        1.66      1.34 o
  12   0   2       22.86       26.90      3.99 o
  13   0   2        6.23        5.96      2.91 o
  14   0   2        0.11        0.04      3.59 o
 -14   1   2        1.34        3.82      2.68 o
 -13   1   2        0.82        0.86      3.02 o
 -12   1   2        4.51        5.66      3.33 o
 -11   1   2        0.41        1.68      2.74 o
 -10   1   2        0.21       -0.45      1.11 o
  -9   1   2        1.16        1.45      1.17 o
  -8   1   2       17.47       16.82      1.33 o
  -7   1   2       29.87       26.88      2.27 o
  -6   1   2        6.94        6.34      0.65 o
  -5   1   2      278.57      252.54     11.08 o
  -4   1   2       19.87       28.36      1.34 o
  -3   1   2      437.78      450.79      6.99 o
  -2   1   2      628.28      628.06      7.37 o
  -1   1   2      153.58      159.79      1.67 o
   2   1   2     2050.53     1950.32      8.90 o
   3   1   2      313.83      330.33      2.33 o
   4   1   2      439.74      472.04      4.18 o
   5   1   2       19.19       19.33      0.60 o
   6   1   2      110.03       99.90      1.26 o
   7   1   2      133.70      131.61      2.19 o
   8   1   2       40.02       40.08      1.40 o
   9   1   2        4.15        3.85      0.83 o
  10   1   2        3.74        2.89      0.83 o
  11   1   2        2.16        3.69      1.39 o
  12   1   2       24.63       23.05      3.54 o
  13   1   2        4.66        3.84      3.04 o
  14   1   2        0.59       -3.17      3.17 o
 -13   2   2        0.00        1.90      3.02 o
 -12   2   2        1.48        2.14      3.07 o
 -11   2   2        0.94        5.61      2.95 o
 -10   2   2        5.03        5.84      2.03 o
  -9   2   2        1.75        1.91      1.16 o
  -8   2   2       22.86       24.00      1.63 o
  -7   2   2        3.84        3.49      0.71 o
  -6   2   2      150.83      146.45      2.49 o
  -5   2   2       14.70       10.18      1.53 o
  -4   2   2      960.37      988.85     10.11 o
  -3   2   2      384.85      399.56      3.06 o
  -2   2   2     1020.27     1049.92     12.37 o
  -1   2   2        0.47        0.63      0.30 o
   0   2   2     1117.97     1128.93      8.60 o
   1   2   2     4379.91     4180.85     37.38 o
   2   2   2      311.99      315.82      2.71 o
   3   2   2      338.81      356.20      4.39 o
   4   2   2       12.35       11.92      0.75 o
   5   2   2      246.52      276.98      2.39 o
   6   2   2      535.81      575.09      9.25 o
   7   2   2      169.00      178.77      2.47 o
   8   2   2       90.12       87.24      1.93 o
   9   2   2        0.96        1.79      0.90 o
  10   2   2       72.48       72.68      2.56 o
  11   2   2       21.43       25.47      2.03 o
  12   2   2        0.02        0.09      1.78 o
  13   2   2        0.08        0.19      3.02 o
  14   2   2        0.25        1.67      3.23 o
  15   2   2        0.49        2.73      3.49 o
 -13   3   2        0.34       -1.63      3.19 o
 -12   3   2        0.43        1.22      3.18 o
 -11   3   2        4.64        2.88      2.35 o
 -10   3   2       17.61       20.21      3.51 o
  -9   3   2        2.06        2.72      2.69 o
  -8   3   2       10.65       11.13      1.25 o
  -7   3   2      169.00      165.53      4.33 o
  -6   3   2       66.92       60.15      1.22 o
  -5   3   2       54.79       56.98      1.17 o
  -4   3   2        2.08        2.34      0.57 o
  -3   3   2      198.31      216.63      2.29 o
  -2   3   2      368.21      416.69      3.73 o
  -1   3   2       14.64       13.22      0.68 o
   0   3   2      961.42      925.66      3.94 o
   1   3   2      169.79      179.49      7.22 o
   2   3   2     1133.32     1129.08      4.59 o
   3   3   2       43.30       39.06      1.03 o
   4   3   2        1.71        4.85      1.25 o
   5   3   2        0.70        2.69      1.24 o
   6   3   2       46.92       52.61      2.67 o
   7   3   2      147.21      148.69      3.89 o
   8   3   2       51.77       45.46      1.58 o
   9   3   2        0.00       -0.06      0.94 o
  10   3   2       17.01       17.43      1.28 o
  11   3   2        2.16        2.77      1.03 o
  12   3   2        0.19        0.20      1.47 o
  13   3   2        0.00       -1.54      3.08 o
  14   3   2        0.16       -1.90      2.36 o
  15   3   2        0.60        2.27      3.11 o
 -12   4   2        0.68        2.05      3.24 o
 -11   4   2        0.08        0.86      1.91 o
 -10   4   2        2.31        2.80      2.87 o
  -9   4   2        0.07        1.25      2.92 o
  -8   4   2       21.16       21.32      1.36 o
  -7   4   2       72.12       67.71      1.95 o
  -6   4   2        1.43        1.27      0.63 o
  -5   4   2       36.22       33.42      1.07 o
  -4   4   2      233.26      238.38      4.31 o
  -3   4   2       65.30       76.95      3.31 o
  -2   4   2        3.77        3.80      0.63 o
  -1   4   2       50.10       58.96      1.09 o
   0   4   2      652.63      705.66      3.93 o
   1   4   2     2180.46     2197.70     22.79 o
   2   4   2      220.95      252.42      4.34 o
   3   4   2        3.23        3.50      1.41 o
   4   4   2      439.07      442.16      5.96 o
   5   4   2      378.22      365.06      5.65 o
   6   4   2      411.30      426.26      8.41 o
   7   4   2      173.06      180.25      4.12 o
   8   4   2       67.20       60.74      2.50 o
   9   4   2       13.26       15.33      1.82 o
  10   4   2       23.17       19.13      1.46 o
  11   4   2        3.53        4.43      1.17 o
  12   4   2       13.95       15.26      1.43 o
  13   4   2       14.98       19.24      3.70 o
  14   4   2        0.12       -3.07      3.07 o
  15   4   2        0.53        2.84      2.69 o
 -11   5   2        1.73        1.07      2.85 o
 -10   5   2        1.30       -0.55      3.02 o
  -9   5   2        0.39        1.84      2.09 o
  -8   5   2       14.22       17.93      2.58 o
  -7   5   2        9.15        7.96      1.14 o
  -6   5   2       29.18       30.76      1.16 o
  -5   5   2       53.70       57.25      1.81 o
  -4   5   2       14.31       13.79      1.25 o
  -3   5   2        0.42        0.00      1.10 o
  -2   5   2      123.11      127.35      4.71 o
  -1   5   2       84.03       80.06      3.83 o
   0   5   2      315.14      323.86      3.76 o
   1   5   2       21.91       19.17      1.82 o
   2   5   2      533.80      555.43      6.92 o
   3   5   2       43.47       47.89      2.56 o
   4   5   2        5.71        7.53      1.67 o
   5   5   2        5.19        5.19      1.59 o
   6   5   2       13.94       14.30      1.43 o
   7   5   2        2.96        3.05      0.54 o
   8   5   2       13.45       12.79      0.80 o
   9   5   2       45.15       39.94      1.75 o
  10   5   2       27.51       26.80      1.68 o
  11   5   2        7.62        8.26      1.34 o
  12   5   2       14.55       12.05      1.76 o
  13   5   2        2.21        2.27      1.23 o
  14   5   2       11.38       16.86      3.67 o
  15   5   2        1.27       -0.29      3.36 o
 -11   6   2        0.15       -1.17      3.15 o
 -10   6   2        0.08       -0.25      2.98 o
  -9   6   2        0.71        1.57      2.32 o
  -8   6   2        0.00       -1.10      2.04 o
  -7   6   2        2.26        3.26      1.98 o
  -6   6   2       52.75       53.19      2.78 o
  -5   6   2       24.15       24.01      1.21 o
  -4   6   2       12.64       12.91      1.36 o
  -3   6   2       43.30       44.84      1.89 o
  -2   6   2       29.43       28.96      1.36 o
  -1   6   2        0.93        0.87      0.95 o
   0   6   2      101.21      109.17      2.52 o
   1   6   2        4.36        6.67      1.57 o
   2   6   2      280.85      300.25      5.58 o
   3   6   2      144.88      141.66      2.96 o
   4   6   2      145.54      131.08      4.10 o
   5   6   2       16.53       17.70      2.23 o
   6   6   2        0.00       -0.04      1.31 o
   7   6   2       26.32       26.28      1.71 o
   8   6   2       96.68       92.14      2.01 o
   9   6   2        4.67        2.58      1.32 o
  10   6   2      174.48      169.59      3.37 o
  11   6   2        1.86        3.55      1.37 o
  12   6   2       11.11       12.76      1.56 o
  13   6   2       18.50       19.49      1.74 o
  14   6   2        0.96        2.97      2.61 o
  15   6   2        0.05        3.06      3.35 o
 -10   7   2        2.20        5.93      3.57 o
  -9   7   2        0.00       -0.68      2.34 o
  -8   7   2        1.14        2.78      2.30 o
  -7   7   2        0.27        0.20      1.85 o
  -6   7   2       78.59       81.96      2.58 o
  -5   7   2        0.02        0.33      0.85 o
  -4   7   2        0.06        0.11      1.11 o
  -3   7   2       27.52       27.90      1.73 o
  -2   7   2        5.89        7.10      1.06 o
  -1   7   2       21.88       24.66      1.63 o
   0   7   2        8.75       10.58      1.31 o
   1   7   2      257.34      262.59      4.00 o
   2   7   2      150.74      165.11      4.58 o
   3   7   2       39.78       37.52      1.97 o
   4   7   2      106.89      102.87      4.04 o
   5   7   2       55.28       50.27      3.28 o
   6   7   2      247.64      257.86      4.49 o
   7   7   2      288.99      294.10      4.89 o
   8   7   2        0.94        0.81      1.59 o
   9   7   2      227.48      223.94      6.24 o
  10   7   2       26.96       25.73      1.93 o
  11   7   2        0.22        0.91      1.35 o
  12   7   2        6.77        3.51      1.42 o
  13   7   2        0.94        2.11      1.45 o
  14   7   2        5.36        9.53      2.22 o
  15   7   2        0.53        2.85      3.62 o
  -9   8   2        0.63        0.72      2.38 o
  -8   8   2        1.60        2.99      2.29 o
  -7   8   2        1.18        0.34      2.04 o
  -6   8   2        2.51        2.32      2.26 o
  -5   8   2       16.38       17.67      1.79 o
  -4   8   2       50.23       55.12      2.31 o
  -3   8   2        5.81        5.82      1.14 o
  -2   8   2        4.19        5.32      1.13 o
  -1   8   2        4.92        6.05      1.36 o
   0   8   2        6.68        7.19      1.30 o
   1   8   2       25.11       21.41      1.67 o
   2   8   2        0.00        0.74      1.88 o
   3   8   2       59.87       61.46      3.35 o
   4   8   2       19.78       24.67      2.04 o
   5   8   2       38.47       37.69      3.25 o
   6   8   2      224.21      220.81      6.27 o
   7   8   2        7.76       10.35      2.04 o
   8   8   2       75.85       76.66      3.12 o
   9   8   2       16.46       18.14      2.13 o
  10   8   2       30.72       28.70      2.38 o
  11   8   2        0.69       -0.37      1.67 o
  12   8   2       13.60        9.53      1.66 o
  13   8   2        0.02        0.48      1.88 o
  14   8   2        0.63        0.98      2.00 o
  15   8   2        0.25        1.57      3.12 o
  -8   9   2        0.69        1.93      2.29 o
  -7   9   2        0.12        1.06      2.76 o
  -6   9   2        2.08        2.33      2.29 o
  -5   9   2        1.03        1.94      1.53 o
  -4   9   2        5.10        5.52      2.79 o
  -3   9   2       13.01        9.16      1.51 o
  -2   9   2        3.49        4.16      1.17 o
  -1   9   2        0.59        1.21      1.33 o
   0   9   2        1.58        1.85      1.44 o
   1   9   2        7.03        6.89      1.51 o
   2   9   2       14.45       13.22      2.42 o
   3   9   2      118.68      110.24      4.58 o
   4   9   2       71.89       69.78      2.99 o
   5   9   2        1.72        4.45      2.54 o
   6   9   2       20.40       26.83      3.42 o
   7   9   2      147.41      137.34      5.54 o
   8   9   2       41.52       38.05      3.75 o
   9   9   2        1.42        0.70      2.65 o
  10   9   2        0.23       -1.44      2.75 o
  11   9   2        0.40       -0.66      2.67 o
  12   9   2        1.76        1.40      2.83 o
  13   9   2        0.32       -0.09      2.87 o
  14   9   2       16.04       20.53      3.52 o
  15   9   2        4.84        6.97      3.30 o
  -7  10   2        0.18       -1.17      2.47 o
  -6  10   2        0.04        1.50      2.11 o
  -5  10   2       15.60       19.17      3.92 o
  -4  10   2        8.77        9.08      3.60 o
  -3  10   2        0.11        2.64      2.89 o
  -2  10   2        3.16        3.73      1.21 o
  -1  10   2       31.57       29.76      2.11 o
   0  10   2        3.03        5.06      2.24 o
   1  10   2        0.30        0.63      1.55 o
   2  10   2        1.36        2.81      1.61 o
   3  10   2        0.11        0.36      2.06 o
   4  10   2       93.03       94.67      4.70 o
   5  10   2       28.80       29.89      2.68 o
   6  10   2        1.04        2.68      2.58 o
   7  10   2       22.67       22.49      3.19 o
   8  10   2       44.47       44.34      4.13 o
   9  10   2        5.17        5.98      3.19 o
  10  10   2       30.58       30.25      3.88 o
  11  10   2        3.00        5.78      3.19 o
  12  10   2        2.42        4.09      2.72 o
  13  10   2        0.90        1.54      3.01 o
  14  10   2        0.48        1.48      2.84 o
  15  10   2        3.61        3.10      3.09 o
  -6  11   2        0.24        0.72      2.37 o
  -5  11   2        0.11        0.85      3.53 o
  -4  11   2        2.40        0.86      1.91 o
  -3  11   2        1.87        3.17      3.12 o
  -2  11   2        0.06       -0.59      1.92 o
  -1  11   2        4.91        4.03      1.28 o
   0  11   2       22.52       23.12      2.12 o
   1  11   2        0.17       -0.91      1.59 o
   2  11   2       15.55       18.42      2.06 o
   3  11   2        0.11       -1.00      2.16 o
   4  11   2        1.17        1.62      2.69 o
   5  11   2        1.31        1.23      2.41 o
   6  11   2        0.20        1.47      1.83 o
   7  11   2        0.02       -0.58      3.11 o
   8  11   2        0.06       -0.96      2.70 o
   9  11   2       27.41       28.52      3.76 o
  10  11   2        9.51       11.70      3.47 o
  11  11   2        8.79        8.86      3.25 o
  12  11   2        4.86        7.18      3.68 o
  13  11   2        0.37       -0.44      3.01 o
  14  11   2        6.71        9.24      3.56 o
  15  11   2        7.90       11.23      4.02 o
  -5  12   2        0.21        0.94      3.85 o
  -4  12   2        0.58       -0.10      4.11 o
  -3  12   2        0.36        1.07      3.81 o
  -2  12   2        3.38        3.14      2.21 o
  -1  12   2        4.07        3.94      1.96 o
   0  12   2        1.64        2.95      1.54 o
   1  12   2        2.89        2.25      1.58 o
   2  12   2        1.04        2.01      1.66 o
   3  12   2        2.11        3.16      1.79 o
   4  12   2        0.02        2.43      2.84 o
   5  12   2        7.47        7.99      2.89 o
   6  12   2        3.98        4.62      2.80 o
   7  12   2        1.74        1.74      2.09 o
   8  12   2       18.10       19.05      2.78 o
   9  12   2        3.50        3.10      3.20 o
  10  12   2        0.18        2.67      3.61 o
  11  12   2        0.16       -0.38      3.20 o
  12  12   2        8.23        8.92      3.77 o
  13  12   2        0.12        0.32      3.34 o
  14  12   2        0.10        0.09      3.55 o
  -3  13   2        0.02       -0.35      3.10 o
  -2  13   2        0.38        1.07      2.32 o
  -1  13   2        0.08       -0.37      2.23 o
   0  13   2        9.25        8.29      2.33 o
   1  13   2        1.13        1.97      1.72 o
   2  13   2        0.00        0.68      1.84 o
   3  13   2        7.54        6.92      1.96 o
   4  13   2       22.71       24.97      2.58 o
   5  13   2        2.59        1.23      2.56 o
   6  13   2        3.40        3.99      2.88 o
   7  13   2        1.17        1.99      3.23 o
   8  13   2        6.37        7.52      2.38 o
   9  13   2        4.84        4.97      2.37 o
  10  13   2        3.45        3.63      2.30 o
  11  13   2        5.27        2.41      2.53 o
  12  13   2        5.52        6.78      2.41 o
  13  13   2        2.32        3.72      2.59 o
  -2  14   2        0.00        0.44      3.13 o
  -1  14   2        0.09        2.03      2.14 o
   0  14   2        0.00        0.14      2.38 o
   1  14   2        0.33        0.28      2.13 o
   2  14   2        0.24        2.49      2.01 o
   3  14   2        0.20        0.13      1.95 o
   4  14   2        0.00        1.10      2.01 o
   5  14   2        8.65        5.03      2.65 o
   6  14   2        0.06       -0.18      2.96 o
   7  14   2        1.13        2.82      3.35 o
   8  14   2        0.25       -0.29      2.98 o
   9  14   2        0.95        0.93      3.37 o
  10  14   2        0.34        3.18      3.78 o
  11  14   2        0.68       -1.64      2.74 o
  12  14   2        0.53        1.36      2.76 o
   0  15   2        0.73        1.65      3.56 o
   1  15   2        0.13       -0.50      2.34 o
   2  15   2        0.02       -1.72      2.02 o
   3  15   2        0.01       -0.07      2.02 o
   4  15   2        1.95        0.18      2.32 o
   5  15   2        8.87       10.11      2.63 o
   6  15   2        0.91        2.31      2.92 o
   7  15   2        3.33        3.00      3.41 o
   8  15   2        0.04        3.01      2.91 o
   9  15   2        0.18       -2.80      3.73 o
  10  15   2        0.52        3.63      2.95 o
  11  15   2        0.02        5.03      3.55 o
   2  16   2        0.43       -0.57      3.83 o
   3  16   2        0.25       -3.93      3.93 o
   4  16   2        4.47        2.18      2.52 o
   5  16   2        1.25        0.16      2.13 o
   6  16   2        3.13        1.77      2.35 o
   7  16   2        2.47        5.93      3.79 o
   8  16   2        0.03       -0.93      3.25 o
   9  16   2        2.62       -1.20      3.77 o
  -8 -15   3        0.37       -0.67      3.17 o
  -7 -15   3        2.78        4.99      3.82 o
  -6 -15   3        0.88       -0.53      1.90 o
  -5 -15   3        0.14       -2.12      3.04 o
  -4 -15   3        0.06        0.41      3.70 o
  -3 -15   3        0.06        3.03      3.10 o
 -10 -14   3        8.02        7.28      3.58 o
  -9 -14   3        0.68        0.48      3.95 o
  -8 -14   3        1.37        1.85      3.21 o
  -7 -14   3        0.11        0.06      3.77 o
  -6 -14   3        4.40        5.16      3.44 o
  -5 -14   3        1.05       -1.56      3.15 o
  -4 -14   3        1.16        1.09      1.84 o
  -3 -14   3        0.32       -0.42      3.05 o
  -2 -14   3        0.71        3.68      2.93 o
  -1 -14   3        0.30       -0.96      3.49 o
   0 -14   3        0.10        3.02      2.56 o
   1 -14   3        0.25        0.37      3.65 o
 -12 -13   3        8.76       15.25      4.28 o
 -11 -13   3        2.95        4.71      3.53 o
 -10 -13   3        0.03       -0.03      4.08 o
  -9 -13   3        0.12        1.53      2.99 o
  -8 -13   3        0.41        1.87      2.87 o
  -7 -13   3        0.19       -0.71      3.27 o
  -6 -13   3        1.11        3.87      3.29 o
  -5 -13   3        0.30       -0.29      2.46 o
  -4 -13   3        0.14       -1.24      2.55 o
  -3 -13   3        9.63       10.20      1.90 o
  -2 -13   3        1.34        1.00      3.12 o
  -1 -13   3        3.27        2.07      3.29 o
   0 -13   3        0.36        0.58      3.16 o
   1 -13   3        0.00       -0.07      2.14 o
   2 -13   3        0.41        1.91      2.18 o
   3 -13   3        0.22        2.02      1.89 o
 -13 -12   3        0.53        4.20      3.35 o
 -12 -12   3        5.56       11.42      4.31 o
 -11 -12   3        0.19        3.99      2.98 o
 -10 -12   3       12.27        9.05      3.35 o
  -9 -12   3        0.96        1.40      3.31 o
  -8 -12   3        2.93        2.28      2.70 o
  -7 -12   3        1.57        3.33      2.96 o
  -6 -12   3        2.78        3.65      2.57 o
  -5 -12   3        1.12        0.70      2.94 o
  -4 -12   3        4.70        4.25      2.78 o
  -3 -12   3        1.87        1.90      2.62 o
  -2 -12   3        0.12        0.33      1.30 o
  -1 -12   3        2.58        6.72      3.39 o
   0 -12   3        1.94        3.79      2.79 o
   1 -12   3        0.02        0.34      2.29 o
   2 -12   3        0.02       -2.00      2.00 o
   3 -12   3        0.13        0.22      1.93 o
   4 -12   3        0.08        0.24      2.66 o
   5 -12   3        0.06       -0.76      3.14 o
 -14 -11   3        0.26       -3.23      3.23 o
 -13 -11   3        2.31        4.53      3.77 o
 -12 -11   3        7.43       10.64      3.71 o
 -11 -11   3        5.28        7.67      3.32 o
 -10 -11   3        0.01        1.48      3.52 o
  -9 -11   3        0.25       -1.70      3.54 o
  -8 -11   3        6.64        5.60      3.02 o
  -7 -11   3        1.59        3.16      2.88 o
  -6 -11   3        1.50        1.50      2.65 o
  -5 -11   3        2.14        1.66      2.33 o
  -4 -11   3        0.11       -1.19      2.41 o
  -3 -11   3        6.62        6.56      2.64 o
  -2 -11   3        8.81       10.41      2.53 o
  -1 -11   3       68.66       72.69      2.37 o
   0 -11   3        0.57        3.50      2.69 o
   1 -11   3        1.73        2.94      2.83 o
   2 -11   3        0.00       -2.21      2.21 o
   3 -11   3        0.58       -0.70      1.91 o
   4 -11   3        0.00       -0.42      2.44 o
   5 -11   3        0.12       -0.37      2.55 o
 -14 -10   3        1.90        1.63      3.63 o
 -13 -10   3        4.97        7.87      3.28 o
 -12 -10   3        0.22        3.69      3.47 o
 -11 -10   3        3.69        5.97      3.33 o
 -10 -10   3        0.46        1.66      2.77 o
  -9 -10   3       13.79        9.00      2.80 o
  -8 -10   3       13.27       16.38      3.46 o
  -7 -10   3       61.35       54.67      4.20 o
  -6 -10   3        0.93        0.74      2.66 o
  -5 -10   3        4.86        2.31      2.56 o
  -4 -10   3        4.61        3.92      2.30 o
  -3 -10   3        2.65        2.96      2.35 o
  -2 -10   3        4.34        8.46      2.30 o
  -1 -10   3        0.03        0.93      2.01 o
   0 -10   3       16.77       16.40      1.40 o
   1 -10   3        0.59        1.67      3.10 o
   2 -10   3        0.36        0.75      2.06 o
   3 -10   3        1.18        1.14      1.96 o
   4 -10   3        7.87        5.91      2.69 o
   5 -10   3        0.00        2.45      2.67 o
   6 -10   3        1.32        3.01      2.31 o
   7 -10   3        0.02        1.27      2.45 o
 -15  -9   3        3.74        4.22      3.43 o
 -14  -9   3        0.35        0.13      3.30 o
 -13  -9   3        5.02        7.83      3.44 o
 -12  -9   3        3.91        1.88      2.77 o
 -11  -9   3        0.09        0.22      3.05 o
 -10  -9   3        0.47        0.77      2.61 o
  -9  -9   3        1.09        1.22      2.73 o
  -8  -9   3      105.38       99.17      5.36 o
  -7  -9   3       11.08        9.93      2.96 o
  -6  -9   3        1.71        3.04      2.36 o
  -5  -9   3       21.03       18.80      2.92 o
  -4  -9   3        7.27        7.03      2.31 o
  -3  -9   3        9.93        6.71      2.34 o
  -2  -9   3        0.04        0.93      2.06 o
  -1  -9   3       29.89       31.81      2.74 o
   0  -9   3       20.21       18.64      1.83 o
   1  -9   3        3.40        3.15      1.52 o
   2  -9   3       18.26       13.70      2.16 o
   3  -9   3       29.68       29.08      2.49 o
   4  -9   3        3.54        3.44      1.91 o
   5  -9   3        5.85        4.43      2.79 o
   6  -9   3        0.09        1.96      2.36 o
   7  -9   3        0.58       -0.84      1.64 o
   8  -9   3        0.06       -0.19      2.37 o
 -15  -8   3        0.21       -1.22      3.02 o
 -14  -8   3        0.09       -0.47      2.92 o
 -13  -8   3        0.79       -0.06      2.51 o
 -12  -8   3        0.60       -0.42      2.96 o
 -11  -8   3        0.33        3.91      2.79 o
 -10  -8   3        0.14        1.74      2.83 o
  -9  -8   3        9.66        6.73      2.76 o
  -8  -8   3       30.75       30.85      3.77 o
  -7  -8   3       41.54       49.62      4.01 o
  -6  -8   3        1.23       -0.01      2.45 o
  -5  -8   3       41.98       40.33      3.38 o
  -4  -8   3        0.07       -0.49      2.24 o
  -3  -8   3       10.03       10.93      2.36 o
  -2  -8   3        0.86        0.65      1.92 o
  -1  -8   3       20.92       20.20      2.31 o
   0  -8   3      101.16      102.96      3.76 o
   1  -8   3       67.65       66.34      1.84 o
   2  -8   3       23.22       22.63      1.19 o
   3  -8   3       10.27       12.60      1.92 o
   4  -8   3       60.86       66.61      3.34 o
   5  -8   3        0.62        1.50      2.50 o
   6  -8   3        0.73        2.69      2.08 o
   7  -8   3        0.50        0.10      1.36 o
   8  -8   3        0.15        1.08      2.24 o
   9  -8   3        0.70        2.86      2.34 o
 -15  -7   3        2.47        4.01      2.59 o
 -14  -7   3        4.21        6.40      2.04 o
 -13  -7   3        0.48        0.56      2.05 o
 -12  -7   3        2.17        2.66      1.90 o
 -11  -7   3       21.46       29.93      3.00 o
 -10  -7   3       15.12       11.64      2.96 o
  -9  -7   3        0.01       -0.89      2.29 o
  -8  -7   3      185.20      171.49      6.01 o
  -7  -7   3        3.65        3.95      2.44 o
  -6  -7   3        0.16       -0.05      2.33 o
  -5  -7   3       53.87       58.44      3.52 o
  -4  -7   3       66.27       61.85      3.44 o
  -3  -7   3       18.92       25.60      2.47 o
  -2  -7   3        0.20        0.54      1.67 o
  -1  -7   3       46.45       41.34      2.52 o
   0  -7   3       68.56       66.02      2.83 o
   1  -7   3      105.79      105.27      5.95 o
   2  -7   3      103.31      114.05      2.24 o
   3  -7   3        4.04        3.46      1.51 o
   4  -7   3        1.85        4.12      1.62 o
   5  -7   3        1.28        0.15      2.14 o
   6  -7   3        0.86        1.17      2.26 o
   7  -7   3        0.64        1.45      1.44 o
   8  -7   3        0.65        1.41      1.47 o
   9  -7   3        1.46        3.25      2.25 o
  10  -7   3        0.11       -0.58      2.09 o
 -15  -6   3        1.05        1.45      1.97 o
 -14  -6   3        1.36        3.59      2.15 o
 -13  -6   3       19.26       20.19      2.35 o
 -12  -6   3        0.16        2.14      1.96 o
 -11  -6   3        8.37        9.94      1.98 o
 -10  -6   3        6.77        5.38      1.75 o
  -9  -6   3       31.64       30.24      2.25 o
  -8  -6   3        0.52       -0.06      1.54 o
  -7  -6   3        1.14        0.94      2.20 o
  -6  -6   3       60.75       68.85      3.68 o
  -5  -6   3        0.05        0.39      1.86 o
  -4  -6   3      282.19      302.19      6.20 o
  -3  -6   3      192.35      180.94      4.70 o
  -2  -6   3       28.86       27.25      2.18 o
  -1  -6   3      119.19      125.65      3.61 o
   0  -6   3      165.72      156.00      3.76 o
   1  -6   3       55.80       52.09      1.82 o
   2  -6   3       48.99       46.99      0.87 o
   3  -6   3        3.27        2.80      1.45 o
   4  -6   3        0.44        0.83      1.51 o
   5  -6   3        1.66        1.61      1.92 o
   6  -6   3        1.46        1.68      2.04 o
   7  -6   3        0.05       -0.29      1.36 o
   8  -6   3        0.74        0.20      1.43 o
   9  -6   3        1.03        1.04      1.94 o
  10  -6   3        0.56       -0.13      2.13 o
  11  -6   3        0.77        2.63      1.77 o
 -15  -5   3        0.11        2.47      3.19 o
 -14  -5   3       11.01       13.80      2.30 o
 -13  -5   3        5.39        5.27      1.93 o
 -12  -5   3       14.65       11.44      1.92 o
 -11  -5   3       23.38       28.75      2.48 o
 -10  -5   3       12.57       11.78      1.84 o
  -9  -5   3       43.44       40.55      3.93 o
  -8  -5   3       68.11       72.12      2.78 o
  -7  -5   3       59.14       58.45      2.40 o
  -6  -5   3      166.36      170.99      3.45 o
  -5  -5   3      121.95      121.81      4.10 o
  -4  -5   3      436.42      430.46      6.90 o
  -3  -5   3        1.71        0.28      1.55 o
  -2  -5   3      247.84      229.85      4.65 o
  -1  -5   3     1073.05     1022.41      9.10 o
   0  -5   3       89.85       90.14      2.67 o
   1  -5   3      160.90      161.64      2.95 o
   2  -5   3       11.34        9.76      0.56 o
   3  -5   3       14.83       15.95      1.52 o
   4  -5   3       37.69       40.09      2.07 o
   5  -5   3       27.87       27.43      2.70 o
   6  -5   3       22.58       24.28      2.68 o
   7  -5   3        0.43        0.35      1.20 o
   8  -5   3        0.00       -0.27      1.25 o
   9  -5   3       16.31       17.50      1.76 o
  10  -5   3        0.23        0.17      1.75 o
  11  -5   3        0.00        0.85      1.53 o
  12  -5   3        0.06       -0.58      2.25 o
 -15  -4   3        0.09        1.26      2.87 o
 -14  -4   3        5.89        7.30      2.22 o
 -13  -4   3       27.50       28.63      2.67 o
 -12  -4   3        6.45        3.65      1.61 o
 -11  -4   3        0.49       -0.70      1.62 o
 -10  -4   3       34.08       34.80      2.27 o
  -9  -4   3       29.82       27.51      2.11 o
  -8  -4   3      231.29      241.06      4.43 o
  -7  -4   3        0.01        0.15      1.34 o
  -6  -4   3       45.16       51.96      2.07 o
  -5  -4   3        0.08        1.05      0.99 o
  -4  -4   3        1.01        0.82      1.47 o
  -3  -4   3        0.43        0.06      1.41 o
  -2  -4   3     1348.82     1367.83     10.38 o
  -1  -4   3        3.19        1.19      1.12 o
   0  -4   3       82.98       87.45      1.67 o
   1  -4   3      823.92      845.64      4.41 o
   2  -4   3        0.12        0.23      0.35 o
   3  -4   3       17.33       22.25      1.49 o
   4  -4   3       20.43       22.84      2.41 o
   5  -4   3       32.67       39.73      2.88 o
   6  -4   3       44.19       44.75      2.23 o
   7  -4   3       36.70       34.00      1.77 o
   8  -4   3        1.24        2.41      1.29 o
   9  -4   3        7.12        6.74      1.46 o
  10  -4   3        2.19        3.92      3.88 o
  11  -4   3        0.18        1.88      1.68 o
  12  -4   3        0.15       -0.32      2.00 o
 -15  -3   3        1.96        2.74      3.06 o
 -14  -3   3        0.05        2.72      3.28 o
 -13  -3   3        0.69       -0.41      1.70 o
 -12  -3   3        0.71        1.03      1.54 o
 -11  -3   3        1.10        2.77      1.62 o
 -10  -3   3       35.69       34.51      2.18 o
  -9  -3   3        9.02        8.98      1.60 o
  -8  -3   3      376.99      356.38      5.17 o
  -7  -3   3      299.88      288.68      9.26 o
  -6  -3   3        3.14        3.07      0.67 o
  -5  -3   3       38.39       39.85      1.20 o
  -4  -3   3        7.86        6.90      0.97 o
  -3  -3   3      284.73      273.33      3.13 o
  -2  -3   3        3.22        3.41      0.65 o
  -1  -3   3      102.76       94.92      4.98 o
   0  -3   3      358.57      368.57      4.62 o
   1  -3   3      306.37      316.58      2.49 o
   2  -3   3     1916.06     1848.67      7.38 o
   3  -3   3       26.00       25.14      1.44 o
   4  -3   3       17.48       20.27      2.05 o
   5  -3   3      100.22      109.07      3.97 o
   6  -3   3        0.00        0.53      1.21 o
   7  -3   3        1.61        1.18      1.08 o
   8  -3   3        5.23        6.42      1.30 o
   9  -3   3        0.76        1.25      1.17 o
  10  -3   3        2.36        1.78      1.13 o
  11  -3   3        0.97        0.93      1.49 o
  12  -3   3        0.06        1.49      1.96 o
 -14  -2   3        3.27        2.86      2.92 o
 -13  -2   3        8.84       12.44      3.15 o
 -12  -2   3        0.22        0.27      1.57 o
 -11  -2   3        3.04        2.41      1.50 o
 -10  -2   3        6.72        6.96      1.51 o
  -9  -2   3       18.78       23.12      4.06 o
  -8  -2   3        3.06        2.59      0.56 o
  -7  -2   3        0.09        0.50      0.49 o
  -6  -2   3       32.05       40.90      1.10 o
  -5  -2   3      134.67      141.81      1.85 o
  -4  -2   3       18.06       21.16      2.74 o
  -3  -2   3       28.50       26.15      0.79 o
  -2  -2   3       13.95       17.02      0.95 o
  -1  -2   3      210.20      234.01      3.65 o
   0  -2   3      708.28      701.56      9.25 o
   1  -2   3        1.66        2.26      0.57 o
   2  -2   3        1.68        2.45      0.33 o
   3  -2   3     1829.20     1831.65     10.92 o
   4  -2   3       47.97       42.39      2.47 o
   5  -2   3       25.39       28.81      1.54 o
   6  -2   3        1.64        1.09      1.12 o
   7  -2   3        0.70        0.18      1.02 o
   8  -2   3        0.24       -0.17      1.03 o
   9  -2   3        0.68       -0.40      1.00 o
  10  -2   3        0.36        1.44      1.01 o
  11  -2   3        1.85        1.91      1.55 o
  12  -2   3        3.13        3.80      2.65 o
  13  -2   3        2.15        2.23      2.71 o
 -14  -1   3        0.01        1.49      3.46 o
 -13  -1   3        9.18       15.76      3.89 o
 -12  -1   3        1.10        2.99      1.51 o
 -11  -1   3        5.60       10.74      1.67 o
 -10  -1   3        0.20        0.68      1.26 o
  -9  -1   3       32.83       28.28      1.94 o
  -8  -1   3      298.26      277.00      9.23 o
  -7  -1   3      256.47      251.20      4.02 o
  -6  -1   3       32.93       31.21      2.01 o
  -5  -1   3        0.53        1.37      0.34 o
  -4  -1   3      142.51      147.26      2.76 o
  -3  -1   3       16.81       15.65      0.94 o
  -2  -1   3       46.49       51.07      0.86 o
  -1  -1   3      451.90      445.34      2.49 o
   0  -1   3      491.76      482.64      4.58 o
   1  -1   3        3.96        3.70      0.41 o
   2  -1   3     1307.37     1265.14      5.02 o
   3  -1   3      491.01      470.45      6.71 o
   4  -1   3      975.88     1015.97     17.89 o
   5  -1   3       25.51       25.04      1.36 o
   6  -1   3       77.53       77.96      2.23 o
   7  -1   3       25.75       27.75      1.36 o
   8  -1   3       20.73       19.09      1.15 o
   9  -1   3       19.36       20.48      1.27 o
  10  -1   3        2.28        1.54      1.11 o
  11  -1   3        0.37        1.60      1.23 o
  12  -1   3        2.69        5.55      3.12 o
  13  -1   3        4.52        7.15      3.24 o
 -14   0   3        1.46        1.24      3.11 o
 -13   0   3        0.08        0.27      2.60 o
 -12   0   3        3.22        4.89      3.19 o
 -11   0   3        0.35        0.22      1.28 o
 -10   0   3        3.13        2.15      1.22 o
  -9   0   3       23.47       26.46      1.85 o
  -8   0   3        2.29        2.83      1.33 o
  -7   0   3       43.95       40.96      1.94 o
  -6   0   3        7.25        6.90      1.17 o
  -5   0   3       41.62       42.02      1.62 o
  -4   0   3     1997.39     2096.98     12.96 o
  -3   0   3      234.12      258.76      9.29 o
  -2   0   3        7.55        6.27      0.52 o
  -1   0   3      607.28      610.36      4.85 o
   0   0   3       61.30       58.52      1.23 o
   1   0   3      272.50      268.92      2.05 o
   2   0   3      867.47      870.00      7.12 o
   3   0   3       28.41       25.73      0.53 o
   4   0   3      271.89      283.23      1.61 o
   5   0   3        0.73        1.52      0.29 o
   6   0   3       70.37       80.75      1.18 o
   7   0   3      113.89      106.61      1.71 o
   8   0   3       38.15       35.89      1.19 o
   9   0   3        0.75        0.93      0.57 o
  10   0   3       29.72       29.47      1.63 o
  11   0   3       26.77       30.69      3.43 o
  12   0   3        1.36        3.60      3.19 o
  13   0   3        0.03        0.49      2.67 o
  14   0   3        0.02       -0.94      3.12 o
 -13   1   3       11.24       17.08      3.21 o
 -12   1   3        0.01       -1.01      2.88 o
 -11   1   3        2.41        1.93      2.83 o
 -10   1   3        3.70        3.17      1.30 o
  -9   1   3        2.57        1.97      1.20 o
  -8   1   3       50.26       44.74      1.85 o
  -7   1   3       56.02       61.78      3.63 o
  -6   1   3        5.71        6.27      1.24 o
  -5   1   3       54.36       55.17      1.98 o
  -4   1   3       12.01       13.51      1.29 o
  -3   1   3      152.94      162.66      2.56 o
  -2   1   3      458.37      468.91      3.19 o
  -1   1   3       29.67       29.41      0.60 o
   0   1   3       10.00        8.59      0.47 o
   1   1   3        4.41        5.01      0.38 o
   2   1   3      295.62      264.78      2.47 o
   3   1   3      219.50      222.16      2.78 o
   4   1   3       96.10       99.69      1.49 o
   5   1   3        7.00        7.54      0.46 o
   6   1   3       71.07       74.90      1.07 o
   7   1   3      119.83      114.10      1.48 o
   8   1   3       59.67       54.58      1.36 o
   9   1   3        2.41        1.70      0.72 o
  10   1   3        0.15        0.14      0.82 o
  11   1   3        0.01        0.19      1.43 o
  12   1   3        0.38        0.54      1.41 o
  13   1   3        0.42        2.36      2.49 o
  14   1   3        0.46       -2.29      2.59 o
 -13   2   3        0.67        2.36      3.28 o
 -12   2   3        1.94        1.52      3.38 o
 -11   2   3        0.81        0.65      2.85 o
 -10   2   3        2.31        1.59      1.28 o
  -9   2   3        0.25        1.05      1.03 o
  -8   2   3      142.68      137.78      3.33 o
  -7   2   3       69.26       62.23      3.64 o
  -6   2   3       14.78       15.03      1.43 o
  -5   2   3      630.71      651.95     15.67 o
  -4   2   3      598.27      640.33      5.50 o
  -3   2   3      417.22      450.06      5.74 o
  -2   2   3       93.19      100.04      1.01 o
  -1   2   3        0.91        0.71      0.32 o
   0   2   3      171.46      188.48      2.34 o
   1   2   3      251.23      246.11      2.82 o
   2   2   3      225.96      236.35      4.55 o
   3   2   3      608.84      630.86      4.14 o
   4   2   3      198.10      197.71      2.07 o
   5   2   3      958.00      986.63      7.37 o
   6   2   3      153.05      154.12      1.48 o
   7   2   3      382.95      392.55      4.30 o
   8   2   3      258.53      265.12      3.17 o
   9   2   3       77.20       80.94      1.95 o
  10   2   3       12.44       12.72      1.74 o
  11   2   3        0.66        2.08      1.01 o
  12   2   3        1.80        2.08      1.56 o
  13   2   3       12.57       12.28      3.76 o
  14   2   3        2.24        2.27      2.85 o
  15   2   3        0.02       -0.54      2.79 o
 -12   3   3        1.64        3.52      2.60 o
 -11   3   3        1.59        2.20      3.09 o
 -10   3   3        2.06        3.51      1.93 o
  -9   3   3        0.48       -0.22      1.17 o
  -8   3   3      130.02      140.43      5.90 o
  -7   3   3       17.04       16.77      1.63 o
  -6   3   3       18.64       17.56      1.32 o
  -5   3   3       68.84       68.01      2.26 o
  -4   3   3       43.33       40.40      0.73 o
  -3   3   3      119.18      116.58      2.96 o
  -2   3   3       12.28       17.27      0.85 o
  -1   3   3      100.97       96.63      2.24 o
   0   3   3       97.61       98.72      1.10 o
   1   3   3      136.35      148.45      2.50 o
   2   3   3     1904.53     2000.78      7.67 o
   3   3   3       11.66       13.60      0.91 o
   4   3   3      178.85      184.25      3.79 o
   5   3   3       82.94       88.14      1.99 o
   6   3   3      103.96       99.79      2.04 o
   7   3   3      133.83      140.52      3.22 o
   8   3   3       13.77       11.81      1.15 o
   9   3   3        6.02        6.63      1.33 o
  10   3   3        3.84        3.98      1.05 o
  11   3   3        1.13        1.86      0.98 o
  12   3   3        0.15        0.42      1.44 o
  13   3   3        0.07        0.35      2.81 o
  14   3   3        1.21       -0.16      3.14 o
  15   3   3        1.69        2.66      2.87 o
 -12   4   3        2.06        1.57      2.56 o
 -11   4   3        0.21       -0.59      3.33 o
 -10   4   3        4.77        5.93      3.40 o
  -9   4   3        4.16        3.52      2.56 o
  -8   4   3        2.09        2.34      3.09 o
  -7   4   3       42.74       39.08      2.01 o
  -6   4   3        0.00        0.14      0.42 o
  -5   4   3       22.52       20.09      0.66 o
  -4   4   3       48.52       52.71      1.31 o
  -3   4   3       28.86       28.22      1.39 o
  -2   4   3      174.95      188.66      2.56 o
  -1   4   3        3.54        5.63      0.74 o
   0   4   3      150.95      171.93      2.23 o
   1   4   3        9.47       12.05      0.76 o
   2   4   3      133.87      142.91      2.41 o
   3   4   3        7.15        4.81      0.48 o
   4   4   3      336.81      358.86      5.70 o
   5   4   3        3.74        2.43      1.42 o
   6   4   3        0.69        1.00      0.87 o
   7   4   3        3.56        3.36      0.97 o
   8   4   3      170.55      162.90      2.82 o
   9   4   3       86.14       84.63      2.24 o
  10   4   3       28.82       26.51      1.54 o
  11   4   3        7.62        6.37      1.20 o
  12   4   3        2.94        1.28      1.66 o
  13   4   3        9.90       10.34      2.00 o
  14   4   3        0.00       -1.02      2.96 o
  15   4   3        0.77       -0.22      3.61 o
 -11   5   3        1.56        2.87      2.89 o
 -10   5   3       12.20       13.16      3.66 o
  -9   5   3        0.34        0.72      2.67 o
  -8   5   3        8.24        7.91      2.11 o
  -7   5   3        0.46        0.91      1.08 o
  -6   5   3       25.40       25.65      1.59 o
  -5   5   3        4.89        5.23      0.76 o
  -4   5   3       50.89       56.14      2.11 o
  -3   5   3       81.90       91.52      2.50 o
  -2   5   3        6.78        7.38      1.43 o
  -1   5   3       62.11       61.80      1.93 o
   0   5   3       12.91       11.97      0.93 o
   1   5   3     1251.21     1249.06      7.44 o
   2   5   3      571.48      561.70     11.90 o
   3   5   3        8.70        6.37      1.89 o
   4   5   3        1.86        0.93      1.83 o
   5   5   3        0.05        0.82      1.57 o
   6   5   3       78.88       75.57      1.93 o
   7   5   3       51.25       50.39      1.76 o
   8   5   3      102.99      102.36      2.42 o
   9   5   3      288.37      280.89      3.93 o
  10   5   3        0.07        0.30      1.23 o
  11   5   3       12.34       11.98      1.43 o
  12   5   3        4.22        5.38      1.36 o
  13   5   3        6.85        6.45      1.87 o
  14   5   3        4.42        7.00      3.17 o
  15   5   3        2.12        0.13      2.91 o
 -11   6   3        0.00        0.91      3.23 o
 -10   6   3        0.24        0.65      2.56 o
  -9   6   3        3.64        2.89      2.79 o
  -8   6   3        0.04        0.62      1.93 o
  -7   6   3        1.10        0.12      1.81 o
  -6   6   3        1.40        2.21      1.10 o
  -5   6   3        3.48        5.60      0.86 o
  -4   6   3      103.58      105.92      4.94 o
  -3   6   3       62.70       69.61      5.52 o
  -2   6   3        0.00       -0.40      0.93 o
  -1   6   3        1.01        1.57      0.94 o
   0   6   3       45.89       43.11      1.47 o
   1   6   3      456.77      459.19      3.89 o
   2   6   3       92.02       96.27      3.59 o
   3   6   3      126.25      120.43      3.93 o
   4   6   3      126.36      132.56      4.31 o
   5   6   3        1.08       -0.01      1.37 o
   6   6   3      104.44      100.32      2.85 o
   7   6   3       21.49       21.20      1.86 o
   8   6   3      170.98      167.28      3.12 o
   9   6   3       40.79       42.45      1.98 o
  10   6   3        8.45        6.11      1.44 o
  11   6   3       12.71       10.03      1.46 o
  12   6   3       40.48       43.24      2.15 o
  13   6   3        5.01        4.85      1.40 o
  14   6   3        0.00        2.85      3.14 o
  15   6   3        0.69       -1.06      2.58 o
 -10   7   3        0.96       -0.50      2.86 o
  -9   7   3        0.03        1.70      2.85 o
  -8   7   3        0.60        0.93      1.92 o
  -7   7   3        0.01       -0.40      1.99 o
  -6   7   3        7.40        6.76      2.11 o
  -5   7   3        0.39        1.41      0.86 o
  -4   7   3        5.44        6.62      1.39 o
  -3   7   3       85.52       86.93      2.76 o
  -2   7   3        1.27        1.71      1.02 o
  -1   7   3        7.24        7.20      1.05 o
   0   7   3        2.47        2.07      0.93 o
   1   7   3      107.20      111.22      2.78 o
   2   7   3       81.25       86.04      3.67 o
   3   7   3      507.76      511.98      8.06 o
   4   7   3      208.31      208.72      5.56 o
   5   7   3       12.42       16.53      2.13 o
   6   7   3       16.95       13.97      1.84 o
   7   7   3      309.02      302.64      5.15 o
   8   7   3       70.10       71.65      5.87 o
   9   7   3       97.54       96.12      2.73 o
  10   7   3       31.26       31.30      2.73 o
  11   7   3       17.54       19.92      1.79 o
  12   7   3        0.36        0.71      1.46 o
  13   7   3        0.07        0.76      1.35 o
  14   7   3        5.64        9.15      1.70 o
  15   7   3        1.78        3.71      2.59 o
  -9   8   3        1.78        1.99      2.56 o
  -8   8   3        0.03        0.41      2.09 o
  -7   8   3        0.19       -0.53      2.32 o
  -6   8   3        1.45       -1.41      2.25 o
  -5   8   3       90.46       92.29      8.12 o
  -4   8   3        1.48        0.57      1.32 o
  -3   8   3       18.33       18.12      1.75 o
  -2   8   3        2.85        2.71      1.14 o
  -1   8   3       27.39       25.13      1.52 o
   0   8   3        7.00        9.00      1.24 o
   1   8   3       71.60       70.42      2.53 o
   2   8   3      145.87      147.90      4.85 o
   3   8   3      238.80      238.20      6.06 o
   4   8   3      413.56      410.66      7.95 o
   5   8   3      262.22      276.77      4.89 o
   6   8   3       12.27       16.28      1.72 o
   7   8   3       11.55       12.52      3.07 o
   8   8   3       37.41       43.21      2.56 o
   9   8   3        2.41        2.44      1.81 o
  10   8   3        0.02       -1.25      1.82 o
  11   8   3        2.49        1.39      1.64 o
  12   8   3       19.08       16.74      1.79 o
  13   8   3        4.08        3.58      1.63 o
  14   8   3        1.51        3.82      1.79 o
  15   8   3        0.39        1.47      1.90 o
  -8   9   3        0.13        4.38      2.68 o
  -7   9   3        1.30        3.12      2.29 o
  -6   9   3        1.84        4.78      2.24 o
  -5   9   3        0.04        2.29      3.03 o
  -4   9   3        8.81        8.59      2.02 o
  -3   9   3        0.30        0.15      1.43 o
  -2   9   3        0.41        1.45      1.23 o
  -1   9   3        0.12        1.58      1.20 o
   0   9   3        5.45        4.90      1.29 o
   1   9   3        0.90        1.60      1.57 o
   2   9   3        1.81        3.46      1.53 o
   3   9   3      166.75      168.40      5.47 o
   4   9   3        0.02        0.10      2.40 o
   5   9   3        2.12        3.46      2.53 o
   6   9   3      197.00      197.27     10.89 o
   7   9   3       23.16       23.29      2.19 o
   8   9   3        0.34        1.12      1.88 o
   9   9   3        7.95        9.13      2.04 o
  10   9   3       25.24       23.01      2.39 o
  11   9   3        0.13        1.43      1.89 o
  12   9   3        2.98        4.06      1.97 o
  13   9   3        0.41        1.50      1.97 o
  14   9   3        6.39        8.52      2.14 o
  15   9   3        2.88        2.21      2.92 o
  -7  10   3        0.11       -1.02      2.42 o
  -6  10   3        0.13        2.61      2.41 o
  -5  10   3        3.29        5.78      3.72 o
  -4  10   3        0.08       -0.02      3.16 o
  -3  10   3        0.14        0.59      1.75 o
  -2  10   3        1.18        1.33      1.30 o
  -1  10   3        0.73        0.96      1.33 o
   0  10   3       12.15       11.73      1.41 o
   1  10   3       16.12       17.33      1.93 o
   2  10   3        6.99       12.76      2.13 o
   3  10   3       11.53        8.70      2.44 o
   4  10   3       45.55       40.26      3.48 o
   5  10   3        1.46        0.87      2.60 o
   6  10   3      138.07      143.88      5.94 o
   7  10   3        0.69        0.63      1.77 o
   8  10   3       24.40       29.00      2.62 o
   9  10   3       42.98       48.45      4.27 o
  10  10   3        3.31        3.02      2.77 o
  11  10   3        0.33        0.37      2.53 o
  12  10   3        4.49        0.56      3.19 o
  13  10   3        0.47       -0.61      3.00 o
  14  10   3        1.92        1.81      2.23 o
  15  10   3        2.66        2.67      3.15 o
  -6  11   3        0.19       -0.51      2.26 o
  -5  11   3        5.44        3.77      3.35 o
  -4  11   3        7.32        8.50      3.46 o
  -3  11   3        0.09       -0.85      3.41 o
  -2  11   3        1.70        0.44      1.39 o
  -1  11   3        0.00       -0.74      1.39 o
   0  11   3       23.65       26.68      1.87 o
   1  11   3       25.61       24.45      1.88 o
   2  11   3        8.37        8.48      1.88 o
   3  11   3       10.03        9.98      3.04 o
   4  11   3        5.66        9.34      2.96 o
   5  11   3        5.00        6.36      3.01 o
   6  11   3       13.46       11.67      3.14 o
   7  11   3        5.21        3.92      3.01 o
   8  11   3        0.27       -0.07      2.18 o
   9  11   3        2.24        5.51      2.37 o
  10  11   3        8.23        8.89      2.46 o
  11  11   3       14.11       14.36      2.56 o
  12  11   3       17.43       19.31      2.71 o
  13  11   3        0.03       -0.70      2.19 o
  14  11   3        0.56        0.07      2.47 o
  15  11   3        3.86        4.69      3.05 o
  -5  12   3        0.70        4.40      2.52 o
  -4  12   3        2.31        1.42      3.31 o
  -3  12   3        0.36       -2.30      3.59 o
  -2  12   3        0.59       -0.26      2.15 o
  -1  12   3        0.54       -0.23      1.31 o
   0  12   3        0.18        0.23      1.43 o
   1  12   3        0.91        0.54      1.50 o
   2  12   3        0.41        0.68      1.76 o
   3  12   3       23.46       22.40      2.38 o
   4  12   3        0.53        1.71      2.85 o
   5  12   3        6.35        9.08      2.86 o
   6  12   3        0.53        0.21      2.52 o
   7  12   3        8.14        8.18      3.29 o
   8  12   3        2.25        2.33      3.01 o
   9  12   3       11.98       19.14      4.03 o
  10  12   3       18.07       18.48      2.86 o
  11  12   3        6.81        7.92      2.18 o
  12  12   3        0.08        1.35      2.19 o
  13  12   3        1.80        2.27      2.47 o
  14  12   3        2.59        5.71      3.01 o
  -3  13   3        0.00       -0.67      4.19 o
  -2  13   3        0.28        1.53      2.88 o
  -1  13   3        0.29       -0.51      2.29 o
   0  13   3        3.38        2.41      1.40 o
   1  13   3        0.72        1.29      1.61 o
   2  13   3        4.65        5.47      1.64 o
   3  13   3        4.24        4.71      1.99 o
   4  13   3       13.96       10.89      3.92 o
   5  13   3       12.28       12.37      3.32 o
   6  13   3       18.14       21.91      3.90 o
   7  13   3        0.84       -1.59      3.05 o
   8  13   3        0.03        0.67      3.13 o
   9  13   3        1.91        6.57      3.44 o
  10  13   3        0.00        1.53      3.62 o
  11  13   3        0.00        1.84      3.01 o
  12  13   3       11.78       13.59      4.05 o
  13  13   3        1.70        3.01      3.18 o
  -2  14   3        0.43       -1.54      3.83 o
  -1  14   3        0.14        0.75      2.24 o
   0  14   3        0.61        0.53      2.12 o
   1  14   3        2.78        2.22      1.66 o
   2  14   3        0.57        1.06      1.50 o
   3  14   3        0.62       -0.28      1.56 o
   4  14   3        5.36        5.98      2.24 o
   5  14   3        0.27        3.02      2.15 o
   6  14   3        5.33        4.67      3.55 o
   7  14   3       11.63        8.75      3.24 o
   8  14   3        1.56        3.70      3.28 o
   9  14   3        0.19        2.75      2.71 o
  10  14   3        0.40        2.37      3.15 o
  11  14   3        0.41        4.03      3.03 o
  12  14   3        9.85       10.03      4.24 o
   0  15   3        0.27       -2.05      2.33 o
   1  15   3        0.44        3.07      2.19 o
   2  15   3        0.55       -0.10      2.14 o
   3  15   3        0.31        1.54      2.07 o
   4  15   3        6.46        7.79      1.93 o
   5  15   3        4.50        4.32      2.53 o
   6  15   3        4.79        3.14      2.35 o
   7  15   3        0.53        2.59      3.38 o
   8  15   3        0.62        2.04      3.51 o
   9  15   3        0.27       -0.27      3.66 o
  10  15   3        1.26        2.94      3.55 o
  11  15   3        0.16        5.27      4.06 o
   2  16   3        0.47       -4.11      4.11 o
   3  16   3        0.11       -3.42      3.42 o
   4  16   3        0.44        2.44      2.35 o
   5  16   3        0.34       -2.33      2.33 o
   6  16   3        0.18       -1.53      2.30 o
   7  16   3        2.75        0.72      2.50 o
   8  16   3        0.01        0.00      3.46 o
   9  16   3        0.06       -2.33      3.66 o
  -7 -15   4        0.06       -3.56      3.56 o
  -6 -15   4        1.30       -0.20      2.87 o
  -5 -15   4        0.01        0.84      3.37 o
 -10 -14   4        1.34        1.68      3.58 o
  -9 -14   4        1.78        4.30      3.91 o
  -8 -14   4        0.01       -1.87      3.63 o
  -7 -14   4        0.01       -0.47      2.88 o
  -6 -14   4        0.02       -0.03      3.33 o
  -5 -14   4        0.38        2.39      2.64 o
  -4 -14   4        1.92        5.74      3.04 o
  -3 -14   4        0.85        1.42      3.01 o
  -2 -14   4        0.03        0.30      3.16 o
  -1 -14   4        0.36        3.30      2.54 o
   0 -14   4        0.00        0.44      3.48 o
 -11 -13   4        0.38        3.17      2.91 o
 -10 -13   4        5.25        3.36      3.46 o
  -9 -13   4        0.05        0.93      3.60 o
  -8 -13   4        0.48        0.81      3.74 o
  -7 -13   4        2.17        4.29      2.93 o
  -6 -13   4        2.18       -0.18      3.01 o
  -5 -13   4        0.80       -0.67      2.95 o
  -4 -13   4        0.05        1.70      2.97 o
  -3 -13   4        1.37        0.26      2.62 o
  -2 -13   4        0.07        0.70      3.32 o
  -1 -13   4       10.17       13.67      3.73 o
   0 -13   4        0.01       -2.07      2.18 o
   1 -13   4        0.44        2.93      2.43 o
   2 -13   4        0.00        1.38      2.21 o
 -12 -12   4        0.43       -1.38      3.13 o
 -11 -12   4        1.17        2.74      3.75 o
 -10 -12   4        3.80        5.58      3.84 o
  -9 -12   4        0.02       -0.73      3.22 o
  -8 -12   4        7.75        0.32      3.54 o
  -7 -12   4        2.67        0.97      3.36 o
  -6 -12   4        6.10       10.10      3.35 o
  -5 -12   4        3.09        4.01      2.87 o
  -4 -12   4        0.00        2.84      2.73 o
  -3 -12   4        0.02       -1.06      2.56 o
  -2 -12   4        1.66        4.14      2.28 o
  -1 -12   4        0.74        4.28      2.99 o
   0 -12   4       13.61       16.95      2.73 o
   1 -12   4        1.00        0.70      2.01 o
   2 -12   4        2.15        1.53      2.08 o
   3 -12   4        0.10       -0.56      1.97 o
   4 -12   4        0.23        1.91      3.30 o
 -13 -11   4        1.25        0.77      3.14 o
 -12 -11   4        1.20        7.02      3.07 o
 -11 -11   4        1.57       11.28      3.68 o
 -10 -11   4        6.43        9.03      3.06 o
  -9 -11   4        0.24       -0.56      2.71 o
  -8 -11   4        7.52        0.20      3.43 o
  -7 -11   4       11.59       11.98      3.37 o
  -6 -11   4        0.00        0.10      2.74 o
  -5 -11   4        0.00       -0.10      2.64 o
  -4 -11   4        1.87        1.33      2.73 o
  -3 -11   4        0.56       -0.63      2.21 o
  -2 -11   4        0.04        0.44      2.36 o
  -1 -11   4       31.59       38.89      6.07 o
   0 -11   4        6.40        4.86      3.03 o
   1 -11   4        1.49        2.32      2.12 o
   2 -11   4        0.47        2.14      2.29 o
   3 -11   4        1.54        1.31      1.94 o
   4 -11   4        0.22       -1.39      2.82 o
   5 -11   4        0.28       -1.03      2.73 o
   6 -11   4        0.12        0.04      2.93 o
 -14 -10   4        0.05        1.49      2.74 o
 -13 -10   4        1.50        3.55      3.31 o
 -12 -10   4        1.62        3.78      2.81 o
 -11 -10   4        1.74        2.50      2.89 o
 -10 -10   4        6.18       14.59      3.70 o
  -9 -10   4        6.57        2.64      2.86 o
  -8 -10   4       12.83       13.87      3.50 o
  -7 -10   4        1.68        0.92      2.47 o
  -6 -10   4        8.66        8.64      2.81 o
  -5 -10   4        1.13        2.25      2.18 o
  -4 -10   4        2.90        1.98      2.59 o
  -3 -10   4        0.36        1.33      2.39 o
  -2 -10   4        2.64        3.50      2.10 o
  -1 -10   4        7.69       10.05      2.22 o
   0 -10   4      111.27      117.31      6.35 o
   1 -10   4       23.44       25.34      4.40 o
   2 -10   4        1.15        3.74      2.21 o
   3 -10   4        4.02        3.19      1.94 o
   4 -10   4        6.51        5.51      3.08 o
   5 -10   4        0.04       -0.91      2.59 o
   6 -10   4        0.69        0.08      2.72 o
   7 -10   4        0.32        0.48      3.23 o
 -14  -9   4        0.23        1.17      3.06 o
 -13  -9   4        0.12       -1.31      2.99 o
 -12  -9   4        2.38        3.62      2.95 o
 -11  -9   4        4.76        7.10      2.87 o
 -10  -9   4        4.93        5.21      2.71 o
  -9  -9   4        0.73        3.16      3.24 o
  -8  -9   4      111.27       94.98      5.34 o
  -7  -9   4        3.88        6.08      3.06 o
  -6  -9   4        3.14        3.68      2.83 o
  -5  -9   4       31.58       29.15      3.12 o
  -4  -9   4        0.11       -0.30      2.09 o
  -3  -9   4        0.05       -0.11      1.88 o
  -2  -9   4        1.03        1.20      1.92 o
  -1  -9   4        0.04        0.91      1.82 o
   0  -9   4       58.24       54.69      2.45 o
   1  -9   4       15.15       11.44      1.39 o
   2  -9   4       31.29       35.22      2.65 o
   3  -9   4        1.13        0.49      1.84 o
   4  -9   4        0.03        1.01      1.70 o
   5  -9   4        2.22        4.09      2.60 o
   6  -9   4        0.21        0.01      2.63 o
   7  -9   4        0.00        1.37      1.69 o
   8  -9   4        0.25        1.85      5.99 o
 -15  -8   4        0.00       -2.09      2.67 o
 -14  -8   4        0.09        0.65      3.07 o
 -13  -8   4       10.39       10.46      3.37 o
 -12  -8   4        0.94        1.27      3.16 o
 -11  -8   4        1.89        0.61      2.67 o
 -10  -8   4        4.00       -0.14      2.98 o
  -9  -8   4        0.15        1.27      2.72 o
  -8  -8   4        0.93        1.40      2.59 o
  -7  -8   4       30.03       27.32      3.34 o
  -6  -8   4       57.04       52.48      3.87 o
  -5  -8   4       21.50       23.44      3.01 o
  -4  -8   4       16.57       19.06      2.72 o
  -3  -8   4       32.01       31.22      2.82 o
  -2  -8   4        0.25       -0.52      1.78 o
  -1  -8   4       74.45       80.12      3.59 o
   0  -8   4      137.55      142.12      4.27 o
   1  -8   4       20.70       24.24      1.51 o
   2  -8   4        0.09        0.57      1.73 o
   3  -8   4        2.91        3.40      1.78 o
   4  -8   4        0.72        0.04      1.71 o
   5  -8   4        2.45        5.45      2.65 o
   6  -8   4        1.15        1.55      2.44 o
   7  -8   4        0.00        0.31      1.57 o
   8  -8   4        1.39        1.73      1.67 o
   9  -8   4        0.04        1.08      2.04 o
 -15  -7   4        0.12        3.85      2.58 o
 -14  -7   4       10.95        9.82      2.45 o
 -13  -7   4        1.25        0.63      2.50 o
 -12  -7   4       30.91       39.96      2.96 o
 -11  -7   4       14.23       14.55      3.18 o
 -10  -7   4       34.20       35.68      3.69 o
  -9  -7   4        5.03        2.74      2.34 o
  -8  -7   4       84.91       79.66      4.49 o
  -7  -7   4       22.73       29.96      3.38 o
  -6  -7   4      218.69      216.35      6.25 o
  -5  -7   4        2.74        5.24      2.40 o
  -4  -7   4      271.08      250.44      6.21 o
  -3  -7   4        8.79       12.30      2.21 o
  -2  -7   4       53.29       47.40      2.93 o
  -1  -7   4      262.42      250.70      5.44 o
   0  -7   4      219.11      229.48      4.98 o
   1  -7   4      124.71      125.35      2.47 o
   2  -7   4        8.43       10.65      0.76 o
   3  -7   4       11.04       11.66      1.94 o
   4  -7   4       50.64       55.50      3.28 o
   5  -7   4       14.64       14.25      2.91 o
   6  -7   4        1.33        2.20      2.26 o
   7  -7   4        0.83        0.26      3.15 o
   8  -7   4        0.46        0.78      1.54 o
   9  -7   4        1.29        1.24      2.01 o
  10  -7   4        0.01       -0.09      2.33 o
 -15  -6   4        0.00       -0.86      2.04 o
 -14  -6   4        4.34        4.06      2.09 o
 -13  -6   4       18.99       19.42      3.01 o
 -12  -6   4       26.99       24.78      2.58 o
 -11  -6   4        2.47        3.30      2.20 o
 -10  -6   4        0.89        0.03      1.67 o
  -9  -6   4        7.82        7.00      1.74 o
  -8  -6   4      115.01      113.20      5.00 o
  -7  -6   4       73.30       72.88      3.99 o
  -6  -6   4        8.90       10.73      2.62 o
  -5  -6   4      175.11      166.81      5.14 o
  -4  -6   4       41.79       35.70      2.91 o
  -3  -6   4       22.82       20.36      2.24 o
  -2  -6   4        2.79        4.37      1.62 o
  -1  -6   4        0.95        0.68      1.43 o
   0  -6   4      176.75      170.06      4.07 o
   1  -6   4       10.29        8.19      0.97 o
   2  -6   4        1.65        1.70      0.49 o
   3  -6   4       17.17       20.62      3.58 o
   4  -6   4        0.20        0.77      1.52 o
   5  -6   4        4.42        6.22      2.50 o
   6  -6   4        0.77        0.01      2.27 o
   7  -6   4        1.59        0.83      1.56 o
   8  -6   4        0.33        1.60      1.51 o
   9  -6   4        1.87        2.35      1.52 o
  10  -6   4        0.01       -1.15      2.01 o
  11  -6   4        0.19        0.55      3.85 o
 -15  -5   4        0.86        3.24      2.97 o
 -14  -5   4        1.20       -0.42      1.89 o
 -13  -5   4        1.67        0.76      2.02 o
 -12  -5   4        2.77        2.93      1.82 o
 -11  -5   4        0.59        1.38      1.60 o
 -10  -5   4        0.08       -0.90      1.58 o
  -9  -5   4        9.28        9.64      2.21 o
  -8  -5   4      169.61      169.39      3.96 o
  -7  -5   4      115.42      114.63      8.00 o
  -6  -5   4      170.88      176.68      5.32 o
  -5  -5   4        1.19        2.29      1.84 o
  -4  -5   4       18.70       16.90      2.22 o
  -3  -5   4       10.98       13.22      1.91 o
  -2  -5   4        0.88        0.43      1.35 o
  -1  -5   4       87.92       74.72      2.83 o
   0  -5   4      303.94      292.35      4.79 o
   1  -5   4        4.23        3.60      0.61 o
   2  -5   4       13.99       14.62      0.74 o
   3  -5   4        0.25        0.20      1.21 o
   4  -5   4        0.41        0.53      1.32 o
   5  -5   4       46.41       46.78      3.39 o
   6  -5   4        0.48        1.28      2.13 o
   7  -5   4        1.79        1.51      1.51 o
   8  -5   4        2.93        3.04      1.41 o
   9  -5   4        0.00        0.34      1.46 o
  10  -5   4        0.44       -0.19      1.98 o
  11  -5   4        0.35        0.17      1.76 o
 -15  -4   4        2.76        7.06      3.09 o
 -14  -4   4        3.85        5.75      1.83 o
 -13  -4   4        6.64       11.88      2.00 o
 -12  -4   4        0.27        1.46      1.79 o
 -11  -4   4        2.55        2.04      1.76 o
 -10  -4   4       10.69       13.60      1.88 o
  -9  -4   4        2.20        2.48      1.46 o
  -8  -4   4        5.01        1.59      1.55 o
  -7  -4   4       20.42       17.79      1.93 o
  -6  -4   4       89.47       84.34      2.58 o
  -5  -4   4      174.88      181.50      3.29 o
  -4  -4   4        4.81        3.42      1.66 o
  -3  -4   4      112.01      108.16      3.52 o
  -2  -4   4       20.12       14.98      1.70 o
  -1  -4   4       13.97       19.25      1.63 o
   0  -4   4       73.14       70.58      2.38 o
   1  -4   4       21.58       18.08      0.90 o
   2  -4   4        0.07        0.13      0.40 o
   3  -4   4      219.72      225.01      8.43 o
   4  -4   4       55.45       57.88      3.42 o
   5  -4   4        1.25        2.88      2.07 o
   6  -4   4        8.06        6.29      1.47 o
   7  -4   4        1.90        2.07      1.29 o
   8  -4   4        8.26        9.98      1.47 o
   9  -4   4        0.02        0.70      1.23 o
  10  -4   4        0.47        0.89      1.22 o
  11  -4   4        0.71        0.68      1.44 o
  12  -4   4        0.05       -2.91      2.91 o
 -14  -3   4        0.15        2.00      2.49 o
 -13  -3   4       13.58       22.48      2.53 o
 -12  -3   4        0.00       -0.44      1.75 o
 -11  -3   4        0.62        1.53      1.54 o
 -10  -3   4        0.23        0.79      1.57 o
  -9  -3   4       28.46       26.67      2.03 o
  -8  -3   4       43.73       41.61      2.66 o
  -7  -3   4      798.86      750.13     20.44 o
  -6  -3   4      353.95      364.59      4.70 o
  -5  -3   4        5.28        8.02      1.14 o
  -4  -3   4        8.97        5.96      0.93 o
  -3  -3   4      117.28      118.43      2.17 o
  -2  -3   4      113.27      112.60      1.98 o
  -1  -3   4        0.03        0.02      1.17 o
   0  -3   4       17.52       16.05      0.91 o
   1  -3   4        0.00        0.09      0.50 o
   2  -3   4        0.01       -0.07      0.41 o
   3  -3   4       86.51       77.89      1.85 o
   4  -3   4      304.23      298.82      6.39 o
   5  -3   4        1.86        1.37      1.73 o
   6  -3   4        5.80        4.56      1.27 o
   7  -3   4        0.04       -0.23      1.28 o
   8  -3   4        0.07       -0.03      1.10 o
   9  -3   4       23.36       26.37      1.79 o
  10  -3   4        2.11        1.97      1.15 o
  11  -3   4        0.12       -0.05      1.45 o
  12  -3   4        0.22        1.93      2.08 o
 -14  -2   4        2.08        3.22      2.88 o
 -13  -2   4        1.62        2.08      1.93 o
 -12  -2   4        0.97        2.40      1.62 o
 -11  -2   4        0.75        0.62      2.95 o
 -10  -2   4        0.80        0.50      1.46 o
  -9  -2   4       27.25       29.22      2.40 o
  -8  -2   4       11.07       11.09      1.55 o
  -7  -2   4      289.98      259.83      4.20 o
  -6  -2   4      119.78      128.77      5.42 o
  -5  -2   4       87.22       82.69      1.52 o
  -4  -2   4      499.33      540.49      4.77 o
  -3  -2   4        1.63        2.87      0.49 o
  -2  -2   4       30.46       30.29      0.87 o
  -1  -2   4      579.91      546.16      5.52 o
   0  -2   4      344.25      356.55      3.25 o
   1  -2   4      478.34      499.11      8.54 o
   2  -2   4      842.66      848.11      3.43 o
   3  -2   4       23.77       19.87      0.48 o
   4  -2   4       43.47       47.01      2.78 o
   5  -2   4       54.82       48.89      2.43 o
   6  -2   4        5.67        6.65      1.25 o
   7  -2   4        3.92        2.75      1.25 o
   8  -2   4        1.80        2.17      1.06 o
   9  -2   4        2.19        2.09      1.05 o
  10  -2   4        0.01        0.64      1.04 o
  11  -2   4       12.07       15.58      1.68 o
  12  -2   4        0.41        1.11      2.64 o
  13  -2   4        0.09        0.63      2.58 o
 -14  -1   4        0.10        3.03      3.23 o
 -13  -1   4       42.81       57.70      5.27 o
 -12  -1   4        0.14        1.33      1.56 o
 -11  -1   4        2.01        2.63      1.48 o
 -10  -1   4       12.44       11.98      1.65 o
  -9  -1   4       10.77        8.44      2.19 o
  -8  -1   4       20.87       19.32      1.74 o
  -7  -1   4        1.21        0.42      1.22 o
  -6  -1   4       26.21       29.64      1.67 o
  -5  -1   4      185.69      180.88      2.06 o
  -4  -1   4       71.21       73.32      1.24 o
  -3  -1   4       19.15       18.49      0.75 o
  -2  -1   4      194.88      214.91      2.92 o
  -1  -1   4       73.30       65.03      0.98 o
   0  -1   4        2.86        1.74      0.92 o
   1  -1   4        1.76        2.87      0.60 o
   2  -1   4      307.56      286.93      2.03 o
   3  -1   4       91.86      114.05      2.37 o
   4  -1   4      244.94      232.04      3.28 o
   5  -1   4       60.66       61.37      2.29 o
   6  -1   4       21.96       18.44      1.57 o
   7  -1   4       13.79       13.94      1.23 o
   8  -1   4        4.08        4.64      0.95 o
   9  -1   4        7.44        5.81      0.97 o
  10  -1   4        1.33        1.53      1.20 o
  11  -1   4        1.33        0.87      1.61 o
  12  -1   4        0.55       -0.86      2.71 o
  13  -1   4        4.70        4.77      3.16 o
 -14   0   4        0.17        2.95      3.46 o
 -13   0   4        4.34        8.00      3.19 o
 -12   0   4        2.81        4.51      2.67 o
 -11   0   4        0.36        0.97      1.47 o
 -10   0   4        0.15        1.35      1.37 o
  -9   0   4        0.45        0.66      1.30 o
  -8   0   4       67.48       59.54      2.41 o
  -7   0   4       14.63       13.02      1.54 o
  -6   0   4       29.39       24.17      1.54 o
  -5   0   4       84.24       94.63      2.77 o
  -4   0   4       85.37       78.18      1.98 o
  -3   0   4      569.49      632.75      3.11 o
  -2   0   4     1490.83     1558.85      9.75 o
  -1   0   4      119.83      120.94      1.32 o
   0   0   4        4.23        3.52      0.38 o
   1   0   4      142.48      132.90      1.30 o
   2   0   4      186.97      195.99      2.70 o
   3   0   4     1363.36     1394.86      8.72 o
   4   0   4       36.53       33.35      0.69 o
   5   0   4       87.93       88.89      1.37 o
   6   0   4        3.74        4.89      0.35 o
   7   0   4       81.83       82.57      1.28 o
   8   0   4       21.26       18.71      0.82 o
   9   0   4        1.47        0.68      1.05 o
  10   0   4       11.90       11.36      1.35 o
  11   0   4        4.81        4.84      1.62 o
  12   0   4        1.55        1.42      1.70 o
  13   0   4        6.32        4.40      2.63 o
  14   0   4        7.50       14.51      3.89 o
 -13   1   4        6.20        4.16      2.57 o
 -12   1   4        0.00       -2.38      3.12 o
 -11   1   4        1.01        2.06      1.45 o
 -10   1   4       12.74       16.11      2.50 o
  -9   1   4        0.39        0.69      1.15 o
  -8   1   4       77.73       76.51      2.67 o
  -7   1   4       22.64       18.47      1.75 o
  -6   1   4        5.17        4.58      1.38 o
  -5   1   4        7.81        6.99      1.28 o
  -4   1   4       11.84       13.22      1.26 o
  -3   1   4      325.25      335.00      9.06 o
  -2   1   4      387.28      425.23      2.15 o
  -1   1   4       56.62       64.11      0.94 o
   0   1   4      626.55      670.27      8.77 o
   1   1   4       27.28       33.21      0.67 o
   2   1   4       65.60       69.80      1.31 o
   3   1   4       78.77       89.79      1.05 o
   4   1   4       79.29       82.42      1.32 o
   5   1   4       15.95       13.73      0.68 o
   6   1   4       26.41       26.65      0.73 o
   7   1   4      134.73      132.03      1.72 o
   8   1   4        1.82        1.62      0.70 o
   9   1   4       19.62       16.37      0.95 o
  10   1   4        0.08        0.47      1.45 o
  11   1   4        0.03        0.50      1.77 o
  12   1   4        2.99        1.88      1.51 o
  13   1   4        0.03        0.40      2.30 o
  14   1   4        0.39       -0.97      2.58 o
 -13   2   4        1.39        1.54      3.13 o
 -12   2   4        6.14        5.97      3.21 o
 -11   2   4        1.11        3.84      2.96 o
 -10   2   4        4.23        4.20      1.44 o
  -9   2   4        0.03       -0.63      1.27 o
  -8   2   4       17.44       16.20      2.09 o
  -7   2   4       40.36       37.76      2.13 o
  -6   2   4        4.47        4.50      1.32 o
  -5   2   4        0.84        0.99      1.13 o
  -4   2   4       10.77       12.36      1.28 o
  -3   2   4      109.06      101.08      2.95 o
  -2   2   4      117.18      125.30      2.05 o
  -1   2   4       21.32       24.37      0.61 o
   0   2   4      516.72      555.85      2.90 o
   1   2   4       70.25       65.96      1.93 o
   2   2   4       19.73       19.37      0.59 o
   3   2   4      233.48      269.70      3.02 o
   4   2   4     1027.86     1080.93      5.14 o
   5   2   4        0.03        0.35      0.31 o
   6   2   4        5.43        4.83      0.57 o
   7   2   4       34.62       33.52      1.19 o
   8   2   4      155.19      142.10      2.32 o
   9   2   4       46.82       46.10      1.66 o
  10   2   4       14.29       10.87      1.17 o
  11   2   4        3.28        2.65      1.58 o
  12   2   4        0.23        0.61      1.55 o
  13   2   4        3.54        5.05      3.10 o
  14   2   4        6.91       10.81      3.12 o
 -12   3   4        0.71        4.05      2.73 o
 -11   3   4        1.31        1.35      3.07 o
 -10   3   4       13.55       10.88      2.25 o
  -9   3   4        3.43        4.92      1.48 o
  -8   3   4        2.82        2.83      1.49 o
  -7   3   4       13.46       11.96      1.65 o
  -6   3   4        0.02        0.69      1.23 o
  -5   3   4        0.01       -0.30      1.13 o
  -4   3   4      189.16      186.53      8.86 o
  -3   3   4       94.23      102.87      1.48 o
  -2   3   4      134.18      133.60      1.45 o
  -1   3   4      130.91      128.59      1.89 o
   0   3   4        1.32        1.12      0.41 o
   1   3   4      656.85      701.27      8.86 o
   2   3   4        0.48        0.59      0.35 o
   3   3   4        0.10        0.96      0.27 o
   4   3   4       33.19       44.24      1.56 o
   5   3   4      140.52      160.93      1.99 o
   6   3   4       11.92       13.05      1.05 o
   7   3   4        4.79        6.26      1.01 o
   8   3   4      149.73      153.03      3.81 o
   9   3   4       67.50       62.39      1.98 o
  10   3   4       29.65       29.02      1.55 o
  11   3   4        0.80        1.15      0.97 o
  12   3   4        1.27        1.11      1.58 o
  13   3   4        7.48        6.16      1.81 o
  14   3   4        0.85        4.67      3.24 o
  15   3   4        4.79        4.67      2.91 o
 -12   4   4        1.79        0.81      2.96 o
 -11   4   4        2.48       -0.84      3.21 o
 -10   4   4        0.47        3.88      2.92 o
  -9   4   4       10.55        9.54      3.02 o
  -8   4   4        5.03        5.27      1.52 o
  -7   4   4       14.89       17.37      1.78 o
  -6   4   4       46.16       48.42      2.30 o
  -5   4   4        1.14        1.17      0.37 o
  -4   4   4       58.35       56.33      1.19 o
  -3   4   4      128.12      127.39      5.85 o
  -2   4   4        3.07        3.73      0.69 o
  -1   4   4       23.86       21.87      0.90 o
   0   4   4        0.45       -0.06      0.55 o
   1   4   4      198.17      214.64      2.00 o
   2   4   4     1838.77     1937.02     13.14 o
   3   4   4       53.67       56.08      2.66 o
   4   4   4      644.44      688.13      8.05 o
   5   4   4       52.36       55.57      3.07 o
   6   4   4        2.19        1.94      0.92 o
   7   4   4       66.94       69.35      2.11 o
   8   4   4       74.49       64.64      2.62 o
   9   4   4        3.33        2.13      1.20 o
  10   4   4        2.50        3.70      1.25 o
  11   4   4       25.56       24.29      1.63 o
  12   4   4       11.42       10.29      1.44 o
  13   4   4        4.76        5.97      2.59 o
  14   4   4        4.07        2.46      2.63 o
  15   4   4        0.02        3.01      3.23 o
 -11   5   4        0.01       -1.64      2.37 o
 -10   5   4        4.75        5.73      3.07 o
  -9   5   4        0.66        1.58      3.16 o
  -8   5   4        3.90        2.32      2.42 o
  -7   5   4        1.58        2.13      1.40 o
  -6   5   4       11.40       11.25      1.46 o
  -5   5   4        2.23        2.62      0.63 o
  -4   5   4        0.39        0.29      0.60 o
  -3   5   4      183.27      189.50      5.00 o
  -2   5   4       28.90       30.39      1.71 o
  -1   5   4       31.43       31.68      1.33 o
   0   5   4       19.99       20.07      0.92 o
   1   5   4       56.10       48.71      1.17 o
   2   5   4      118.81      135.37      2.35 o
   3   5   4      794.44      840.48     13.08 o
   4   5   4       65.22       68.52      3.13 o
   5   5   4        5.12        5.94      1.91 o
   6   5   4      104.14      108.30      2.32 o
   7   5   4       26.14       25.49      1.79 o
   8   5   4       41.03       40.62      1.85 o
   9   5   4      165.64      160.68      3.16 o
  10   5   4        4.65        7.46      1.35 o
  11   5   4        8.38        7.27      1.39 o
  12   5   4        0.54        1.54      1.32 o
  13   5   4        4.25        5.66      2.08 o
  14   5   4        0.38        4.25      2.75 o
  15   5   4        0.61        2.71      2.72 o
 -10   6   4        0.36        0.68      3.38 o
  -9   6   4        2.40        5.76      3.01 o
  -8   6   4        0.19        2.50      2.55 o
  -7   6   4        0.47        0.07      1.17 o
  -6   6   4        8.58        6.89      1.34 o
  -5   6   4      121.24      116.14      4.16 o
  -4   6   4       57.01       58.10      2.46 o
  -3   6   4       69.04       65.06      2.47 o
  -2   6   4        0.07        0.81      1.19 o
  -1   6   4        5.01        7.59      1.03 o
   0   6   4        3.61        4.21      0.88 o
   1   6   4      339.83      350.64      3.87 o
   2   6   4       29.26       27.50      1.40 o
   3   6   4      468.48      477.00     15.50 o
   4   6   4       19.60       19.01      1.59 o
   5   6   4      185.80      190.48      5.20 o
   6   6   4        5.62        6.77      1.59 o
   7   6   4       40.65       39.52      2.32 o
   8   6   4       20.59       17.68      1.57 o
   9   6   4       14.20       15.09      1.41 o
  10   6   4        3.95        5.21      1.45 o
  11   6   4        0.01        0.34      1.28 o
  12   6   4       11.81        9.21      1.56 o
  13   6   4        6.15        5.33      1.47 o
  14   6   4        5.04        4.01      1.98 o
  15   6   4        0.31       -0.63      3.29 o
 -10   7   4        0.00        0.42      3.32 o
  -9   7   4        0.09        1.22      3.57 o
  -8   7   4        0.01       -0.23      3.30 o
  -7   7   4        0.28       -0.22      1.93 o
  -6   7   4        0.95        0.84      1.17 o
  -5   7   4        0.98        2.40      0.87 o
  -4   7   4        2.06        1.95      1.42 o
  -3   7   4        9.34        7.83      1.58 o
  -2   7   4       11.22       12.53      1.64 o
  -1   7   4        1.04        0.55      1.00 o
   0   7   4       17.56       20.33      1.34 o
   1   7   4       33.23       33.61      1.47 o
   2   7   4        2.70        4.40      0.83 o
   3   7   4      153.64      149.78      4.26 o
   4   7   4      104.96      109.91      3.59 o
   5   7   4       49.77       46.51      1.26 o
   6   7   4      302.50      258.26     13.90 o
   7   7   4      282.72      302.12      5.19 o
   8   7   4       23.23       20.15      2.09 o
   9   7   4        5.10        4.56      1.49 o
  10   7   4        1.99        3.94      1.23 o
  11   7   4       14.86       16.64      1.75 o
  12   7   4        0.55       -0.31      1.45 o
  13   7   4        0.41        0.86      1.43 o
  14   7   4        3.57        5.20      1.56 o
  15   7   4        0.02        3.77      3.32 o
  -9   8   4        1.69        4.18      3.59 o
  -8   8   4        1.08        1.70      3.18 o
  -7   8   4        0.19        0.41      2.42 o
  -6   8   4        0.01       -0.56      2.24 o
  -5   8   4        7.28        6.73      1.30 o
  -4   8   4       42.75       37.84      2.77 o
  -3   8   4        2.22        3.22      1.52 o
  -2   8   4       10.13        9.94      1.75 o
  -1   8   4        9.91        7.80      1.33 o
   0   8   4       31.15       34.05      1.72 o
   1   8   4       34.61       35.74      1.66 o
   2   8   4        4.24        6.18      1.10 o
   3   8   4      159.86      164.91      3.27 o
   4   8   4      101.10       94.32      5.43 o
   5   8   4       11.22       11.63      1.51 o
   6   8   4      199.33      180.21      7.77 o
   7   8   4       88.84       74.53      6.76 o
   8   8   4       23.73       21.72      2.25 o
   9   8   4      164.16      163.58      3.53 o
  10   8   4        2.64        2.55      1.50 o
  11   8   4        1.43        0.48      1.35 o
  12   8   4        1.05        2.05      1.77 o
  13   8   4        0.03       -0.33      1.61 o
  14   8   4        7.69        9.38      1.77 o
  15   8   4        2.56        5.27      3.02 o
  -8   9   4        1.11        4.88      2.44 o
  -7   9   4        1.68        1.97      2.01 o
  -6   9   4        0.41        1.71      2.02 o
  -5   9   4        4.33        4.97      3.08 o
  -4   9   4        7.09        8.50      1.70 o
  -3   9   4        4.88        5.33      1.52 o
  -2   9   4        3.05        2.93      1.56 o
  -1   9   4        0.23        0.67      1.27 o
   0   9   4        1.49        1.41      1.24 o
   1   9   4      381.63      383.57      9.23 o
   2   9   4       41.14       38.91      1.81 o
   3   9   4       18.41       17.14      1.72 o
   4   9   4       73.74       69.51      3.66 o
   5   9   4        6.27        9.50      1.89 o
   6   9   4       79.76       79.91      3.18 o
   7   9   4       83.68       78.18      3.28 o
   8   9   4       31.60       31.52      2.52 o
   9   9   4       45.98       41.83      2.74 o
  10   9   4        3.17        2.59      1.95 o
  11   9   4       10.91       10.30      2.77 o
  12   9   4        2.65        3.59      2.38 o
  13   9   4        0.49        0.29      1.99 o
  14   9   4        1.88        1.33      1.81 o
  15   9   4        3.34        3.71      2.07 o
  -7  10   4        0.32        2.14      2.11 o
  -6  10   4        0.28        3.60      2.50 o
  -5  10   4        0.14        2.13      2.45 o
  -4  10   4        1.48        1.57      2.93 o
  -3  10   4        0.60        1.15      1.53 o
  -2  10   4        0.10       -0.67      1.56 o
  -1  10   4       23.18       20.62      1.76 o
   0  10   4       24.43       23.25      1.68 o
   1  10   4        4.77        6.67      1.56 o
   2  10   4       20.41       17.25      1.56 o
   3  10   4       12.87       13.45      1.43 o
   4  10   4        0.06       -0.56      1.29 o
   5  10   4       19.46       16.71      3.16 o
   6  10   4       26.60       20.48      3.35 o
   7  10   4       26.08       26.67      3.51 o
   8  10   4        0.63        1.82      1.95 o
   9  10   4        6.67       12.68      2.25 o
  10  10   4        0.24        1.32      2.15 o
  11  10   4       29.17       34.16      3.85 o
  12  10   4        0.04        0.96      2.14 o
  13  10   4        0.10        1.33      2.03 o
  14  10   4        5.97        7.64      3.26 o
  15  10   4        0.26        3.99      3.15 o
  -6  11   4        0.07       -0.26      2.50 o
  -5  11   4        8.05       12.27      2.80 o
  -4  11   4        0.27        2.14      3.01 o
  -3  11   4        0.02       -1.01      3.31 o
  -2  11   4        0.43        0.68      1.67 o
  -1  11   4        0.57        1.30      1.45 o
   0  11   4        8.82        9.42      1.71 o
   1  11   4       10.85        7.58      1.58 o
   2  11   4       12.97       10.73      1.98 o
   3  11   4      148.18      142.31      3.23 o
   4  11   4       15.49       12.51      1.79 o
   5  11   4       21.89       24.11      3.47 o
   6  11   4        6.62        7.14      3.07 o
   7  11   4        3.58        3.71      2.51 o
   8  11   4        1.36        1.40      2.94 o
   9  11   4        4.49        6.33      3.04 o
  10  11   4        0.00        0.21      2.62 o
  11  11   4        0.54        3.14      3.23 o
  12  11   4        4.15        7.27      3.52 o
  13  11   4        3.68        4.23      2.98 o
  14  11   4        2.01        3.19      3.00 o
  15  11   4        3.80        3.59      2.96 o
  -5  12   4        0.54        2.94      2.53 o
  -4  12   4       12.40       18.54      4.13 o
  -3  12   4        0.03       -0.03      3.70 o
  -2  12   4        0.05        0.73      3.03 o
  -1  12   4        1.12        0.96      1.56 o
   0  12   4        0.01        0.61      1.52 o
   1  12   4       13.58       12.66      1.71 o
   2  12   4        1.74        2.21      1.37 o
   3  12   4        9.26        9.85      1.58 o
   4  12   4        7.58        7.78      1.49 o
   5  12   4        3.84        4.15      1.46 o
   6  12   4        3.64        4.88      3.19 o
   7  12   4       33.40       27.62      3.51 o
   8  12   4        2.92        0.89      2.64 o
   9  12   4        1.64        1.23      3.30 o
  10  12   4        6.67        9.93      3.67 o
  11  12   4        7.47        7.93      3.16 o
  12  12   4        9.27       10.28      3.15 o
  13  12   4        0.11        3.02      2.98 o
  14  12   4        3.16        1.24      3.06 o
  -3  13   4        0.05       -1.96      3.90 o
  -2  13   4        0.39        1.39      3.05 o
  -1  13   4        0.89        1.39      2.22 o
   0  13   4        0.24       -0.21      1.63 o
   1  13   4        0.42        0.64      1.57 o
   2  13   4        6.17        5.89      1.66 o
   3  13   4        3.55        3.57      1.64 o
   4  13   4        6.62        5.66      1.55 o
   5  13   4        0.00        1.52      1.37 o
   6  13   4       23.55       26.23      4.15 o
   7  13   4        1.58        3.00      2.84 o
   8  13   4        0.32        1.59      2.90 o
   9  13   4        0.86       -0.18      3.65 o
  10  13   4        4.24        6.94      3.73 o
  11  13   4        0.13       -1.62      3.25 o
  12  13   4        0.71        2.27      3.61 o
  13  13   4        1.46        3.73      4.08 o
  -2  14   4        1.02        1.94      3.55 o
  -1  14   4        0.01        0.42      3.05 o
   0  14   4        0.29        0.78      2.18 o
   1  14   4        1.52        1.43      1.65 o
   2  14   4        1.42        1.14      1.57 o
   3  14   4        9.53        8.69      1.74 o
   4  14   4        0.27       -0.06      1.44 o
   5  14   4        3.14        4.45      2.16 o
   6  14   4        1.99        6.79      3.14 o
   7  14   4       17.64       21.99      4.34 o
   8  14   4        1.05        6.39      3.55 o
   9  14   4        1.53        2.05      3.49 o
  10  14   4        0.20        1.52      3.74 o
  11  14   4        3.78        6.13      3.65 o
  12  14   4        0.27        0.29      3.56 o
   0  15   4        0.87       -0.09      3.73 o
   1  15   4        1.83        2.16      2.21 o
   2  15   4        1.35        1.38      1.66 o
   3  15   4        0.03        0.82      1.57 o
   4  15   4        1.08        0.92      2.25 o
   5  15   4        0.09       -1.61      2.15 o
   6  15   4        0.00        0.28      2.01 o
   7  15   4        0.75        3.47      2.69 o
   8  15   4        1.94        2.34      3.34 o
   9  15   4        1.87        4.32      2.92 o
  10  15   4        1.09        4.80      3.70 o
   2  16   4        0.00        3.65      3.53 o
   3  16   4        0.12        0.85      2.90 o
   4  16   4        0.64        3.50      2.43 o
   5  16   4        0.05        1.21      2.15 o
   6  16   4        0.00       -1.45      2.34 o
   7  16   4        0.08        1.04      2.19 o
   8  16   4        0.00        0.45      4.00 o
  -6 -15   5        0.12       -0.76      2.95 o
  -9 -14   5        0.00        3.89      3.78 o
  -8 -14   5        0.99        0.74      3.19 o
  -7 -14   5        0.88        0.20      3.14 o
  -6 -14   5        0.50       -1.02      3.11 o
  -5 -14   5        0.53       -0.55      2.66 o
  -4 -14   5        0.04       -2.07      2.71 o
  -3 -14   5        0.32       -2.06      3.44 o
  -2 -14   5        0.28        2.45      1.87 o
  -1 -14   5        0.01        4.16      3.45 o
 -10 -13   5        7.06        9.18      3.67 o
  -9 -13   5        1.69        5.07      3.89 o
  -8 -13   5        0.01        3.44      3.72 o
  -7 -13   5        1.56        2.08      3.34 o
  -6 -13   5        0.00       -1.14      3.24 o
  -5 -13   5        0.29        1.30      2.73 o
  -4 -13   5        1.39       -2.33      2.33 o
  -3 -13   5        0.00        0.82      2.43 o
  -2 -13   5        0.00        0.10      3.60 o
  -1 -13   5       10.09       14.21      2.62 o
   0 -13   5        4.27        7.53      2.54 o
   1 -13   5        0.63        2.82      2.36 o
   2 -13   5        0.01       -1.76      3.06 o
 -11 -12   5        1.08        2.12      3.40 o
 -10 -12   5        7.02       13.10      4.20 o
  -9 -12   5       19.51       22.58      4.21 o
  -8 -12   5        0.51        1.37      3.36 o
  -7 -12   5        6.67        8.69      3.52 o
  -6 -12   5        2.25        5.07      2.86 o
  -5 -12   5        2.67        3.74      2.50 o
  -4 -12   5        1.25        0.14      2.50 o
  -3 -12   5        0.62        0.28      2.56 o
  -2 -12   5        0.40        0.37      2.28 o
  -1 -12   5        1.71        2.76      2.37 o
   0 -12   5       23.50       28.57      2.98 o
   1 -12   5        8.00        7.68      2.35 o
   2 -12   5        0.00       -2.19      2.19 o
   3 -12   5        0.05       -0.94      2.27 o
 -12 -11   5        4.56        6.05      2.88 o
 -11 -11   5        0.82        2.43      2.95 o
 -10 -11   5        1.17        3.82      2.92 o
  -9 -11   5        0.57        2.78      3.15 o
  -8 -11   5        7.77        6.14      3.01 o
  -7 -11   5       19.42       17.66      3.22 o
  -6 -11   5        3.19        5.86      2.76 o
  -5 -11   5        1.36       -1.42      2.45 o
  -4 -11   5        4.03        3.58      2.61 o
  -3 -11   5        3.92        5.63      2.43 o
  -2 -11   5        0.44        2.21      2.20 o
  -1 -11   5        0.12        0.44      1.56 o
   0 -11   5       11.01       12.82      2.70 o
   1 -11   5        0.05       -0.05      1.91 o
   2 -11   5        0.54       -0.21      2.26 o
   3 -11   5        0.39       -0.84      2.12 o
   4 -11   5        0.17        0.44      3.11 o
   5 -11   5        0.17        1.03      3.02 o
 -13 -10   5        3.41        5.90      3.30 o
 -12 -10   5        0.04       -1.44      2.80 o
 -11 -10   5        0.11        1.58      2.62 o
 -10 -10   5        1.73        2.68      2.88 o
  -9 -10   5       10.05        8.49      3.07 o
  -8 -10   5        4.70        3.89      2.70 o
  -7 -10   5        0.44        1.78      2.89 o
  -6 -10   5       17.96       16.04      3.30 o
  -5 -10   5       27.93       28.15      3.33 o
  -4 -10   5       10.82        9.51      2.74 o
  -3 -10   5        0.18       -0.15      2.34 o
  -2 -10   5        6.33        9.62      2.59 o
  -1 -10   5        6.38        6.51      2.24 o
   0 -10   5       12.56       13.94      1.84 o
   1 -10   5       11.05       11.97      2.07 o
   2 -10   5        7.07        9.01      2.16 o
   3 -10   5        1.42        0.73      1.95 o
   4 -10   5        0.26        0.88      2.59 o
   5 -10   5        0.54        1.61      3.25 o
   6 -10   5        0.04       -0.51      2.86 o
 -14  -9   5        5.83        2.40      3.46 o
 -13  -9   5        3.81        9.65      3.63 o
 -12  -9   5       10.49       15.45      3.35 o
 -11  -9   5        5.62        8.54      3.56 o
 -10  -9   5        7.78        7.87      3.29 o
  -9  -9   5        0.01        0.68      2.48 o
  -8  -9   5        2.32        4.33      3.04 o
  -7  -9   5        8.51       11.06      2.77 o
  -6  -9   5       78.34       77.29      4.67 o
  -5  -9   5       24.79       24.79      3.11 o
  -4  -9   5       19.11       19.97      2.78 o
  -3  -9   5        1.96        2.12      2.15 o
  -2  -9   5        0.42        0.81      1.90 o
  -1  -9   5        1.73        2.40      1.85 o
   0  -9   5       57.90       54.18      2.15 o
   1  -9   5       18.20       15.56      2.27 o
   2  -9   5        1.15        3.81      2.05 o
   3  -9   5        1.14        0.36      1.75 o
   4  -9   5        5.24        3.57      1.93 o
   5  -9   5        2.26        1.98      2.64 o
   6  -9   5        0.14       -0.18      2.52 o
   7  -9   5        0.01        0.58      1.88 o
 -14  -8   5        1.23        0.23      2.63 o
 -13  -8   5        1.32        3.45      2.73 o
 -12  -8   5       16.47       20.58      3.51 o
 -11  -8   5        0.79        2.04      3.12 o
 -10  -8   5        8.06        8.46      2.84 o
  -9  -8   5       11.38       12.66      3.03 o
  -8  -8   5       29.77       26.90      3.77 o
  -7  -8   5        9.97       12.05      3.17 o
  -6  -8   5        0.15        0.82      2.60 o
  -5  -8   5       65.69       65.59      4.12 o
  -4  -8   5       14.75        9.93      2.38 o
  -3  -8   5       16.95       14.92      2.46 o
  -2  -8   5       27.19       29.61      2.74 o
  -1  -8   5        1.14        0.67      1.75 o
   0  -8   5       15.99       17.87      1.75 o
   1  -8   5        0.05        1.55      1.09 o
   2  -8   5        0.80        1.20      1.72 o
   3  -8   5        7.34       11.02      3.01 o
   4  -8   5        0.72        2.22      1.83 o
   5  -8   5        0.79       -0.01      2.66 o
   6  -8   5        0.02       -0.91      2.54 o
   7  -8   5        1.08        2.07      1.83 o
   8  -8   5        0.00        1.35      1.64 o
 -15  -7   5        0.91        3.31      3.12 o
 -14  -7   5        2.19        2.25      2.08 o
 -13  -7   5        4.16        5.30      2.19 o
 -12  -7   5        0.70        1.36      2.77 o
 -11  -7   5        0.06        2.07      2.65 o
 -10  -7   5        2.63        2.38      2.88 o
  -9  -7   5        3.19        6.08      2.94 o
  -8  -7   5        6.24        5.18      2.92 o
  -7  -7   5       20.10       20.86      3.28 o
  -6  -7   5       28.12       28.85      3.24 o
  -5  -7   5       38.07       35.15      3.15 o
  -4  -7   5       11.24       11.98      2.41 o
  -3  -7   5       34.68       32.57      2.78 o
  -2  -7   5       14.77       16.93      2.29 o
  -1  -7   5        7.27        6.17      1.89 o
   0  -7   5       63.57       78.74      2.62 o
   1  -7   5        1.41        4.06      1.21 o
   2  -7   5       24.74       24.26      1.34 o
   3  -7   5        0.06       -1.44      1.64 o
   4  -7   5        0.01       -0.16      1.60 o
   5  -7   5        7.00        9.51      3.01 o
   6  -7   5        0.15        0.36      2.72 o
   7  -7   5        0.06        0.34      1.79 o
   8  -7   5        1.25        2.02      1.66 o
   9  -7   5        0.00       -1.73      3.01 o
 -15  -6   5        1.46        1.55      2.97 o
 -14  -6   5        1.27        2.13      1.97 o
 -13  -6   5        0.15       -0.43      1.94 o
 -12  -6   5        2.85        4.86      1.95 o
 -11  -6   5        0.48        0.92      2.24 o
 -10  -6   5       22.07       26.44      2.28 o
  -9  -6   5       14.67       19.44      3.21 o
  -8  -6   5       14.62       12.96      2.77 o
  -7  -6   5        3.08        4.79      2.41 o
  -6  -6   5       61.49       62.62      4.07 o
  -5  -6   5       86.78       85.95      4.28 o
  -4  -6   5       30.60       28.25      2.80 o
  -3  -6   5        3.20        3.71      1.83 o
  -2  -6   5       80.48       79.56      3.45 o
  -1  -6   5      108.16      107.98      3.72 o
   0  -6   5        5.04        4.74      1.32 o
   1  -6   5       12.32       10.74      1.09 o
   2  -6   5        3.53        5.48      0.90 o
   3  -6   5        4.90        5.03      0.70 o
   4  -6   5        0.06       -0.72      1.49 o
   5  -6   5        2.44        2.54      2.47 o
   6  -6   5       10.18        9.89      3.02 o
   7  -6   5        0.18        0.60      1.62 o
   8  -6   5        5.47        5.39      1.59 o
   9  -6   5        0.64        1.45      1.52 o
  10  -6   5        0.01       -0.16      3.37 o
 -14  -5   5        0.06       -1.80      1.80 o
 -13  -5   5        2.03        1.72      1.93 o
 -12  -5   5        0.20        0.15      1.81 o
 -11  -5   5        0.04        0.37      1.75 o
 -10  -5   5        1.83        2.79      1.63 o
  -9  -5   5        0.04       -1.47      2.03 o
  -8  -5   5       65.93       69.29      5.06 o
  -7  -5   5      412.19      415.83      8.53 o
  -6  -5   5      289.99      299.03      7.10 o
  -5  -5   5        2.25        1.00      2.17 o
  -4  -5   5        3.85        3.14      2.05 o
  -3  -5   5      201.74      193.95      5.04 o
  -2  -5   5      111.44      105.09      3.66 o
  -1  -5   5       24.19       25.04      2.07 o
   0  -5   5      116.71      117.64      2.67 o
   1  -5   5        0.48        0.00      0.91 o
   2  -5   5       22.76       22.14      0.84 o
   3  -5   5       14.09       13.65      0.82 o
   4  -5   5        7.23        7.24      1.52 o
   5  -5   5        0.42        1.87      2.38 o
   6  -5   5        0.89        2.38      2.16 o
   7  -5   5        0.27       -1.16      1.53 o
   8  -5   5        0.58        1.46      1.35 o
   9  -5   5        5.19        4.87      1.44 o
  10  -5   5        1.88        2.91      1.66 o
  11  -5   5        0.05       -0.66      1.95 o
 -14  -4   5        1.37        2.35      2.06 o
 -13  -4   5        1.46        1.00      1.83 o
 -12  -4   5        0.00       -0.63      1.92 o
 -11  -4   5        5.96        5.80      1.93 o
 -10  -4   5        2.96        2.48      1.59 o
  -9  -4   5        3.22        2.97      1.48 o
  -8  -4   5        8.52        9.83      1.59 o
  -7  -4   5      143.08      135.44      5.35 o
  -6  -4   5        1.54        1.69      1.29 o
  -5  -4   5        4.00        1.64      2.01 o
  -4  -4   5        0.00        0.74      1.74 o
  -3  -4   5       67.47       65.60      3.10 o
  -2  -4   5        0.00        0.67      1.34 o
  -1  -4   5        1.74        2.53      1.30 o
   0  -4   5        6.83        4.25      1.17 o
   1  -4   5       30.62       30.14      1.68 o
   2  -4   5      161.04      157.59      4.61 o
   3  -4   5       14.43       13.91      0.54 o
   4  -4   5        0.45        1.27      2.14 o
   5  -4   5       36.08       35.68      3.27 o
   6  -4   5        4.64        5.48      1.49 o
   7  -4   5        1.07        1.95      1.35 o
   8  -4   5        0.63        1.37      1.25 o
   9  -4   5        1.49        0.60      1.26 o
  10  -4   5        0.35        0.46      1.20 o
  11  -4   5        0.91       -0.87      2.87 o
  12  -4   5        0.13        1.10      2.85 o
 -14  -3   5        0.09        0.78      3.32 o
 -13  -3   5       21.38       26.46      2.63 o
 -12  -3   5        1.87        1.22      1.85 o
 -11  -3   5        1.70        0.51      1.58 o
 -10  -3   5        3.97        5.42      1.70 o
  -9  -3   5       13.59       12.46      3.12 o
  -8  -3   5       22.02       24.44      1.92 o
  -7  -3   5       75.10       70.38      2.59 o
  -6  -3   5       63.06       59.02      2.86 o
  -5  -3   5      383.09      384.73     10.37 o
  -4  -3   5       56.02       53.30      2.94 o
  -3  -3   5       13.18       15.19      0.87 o
  -2  -3   5       72.68       80.68      1.63 o
  -1  -3   5       23.06       23.01      1.30 o
   0  -3   5       10.81       10.24      0.95 o
   1  -3   5       21.98       24.79      1.09 o
   2  -3   5       19.09       17.47      0.74 o
   3  -3   5        2.19        2.29      0.39 o
   4  -3   5       64.91       66.89      3.72 o
   5  -3   5       38.79       34.73      2.99 o
   6  -3   5       36.60       33.18      1.97 o
   7  -3   5        0.93        0.69      1.25 o
   8  -3   5        1.06        1.84      1.18 o
   9  -3   5        7.27        6.37      1.22 o
  10  -3   5        4.69        4.27      1.24 o
  11  -3   5        0.78        2.40      1.51 o
  12  -3   5        0.29       -0.69      3.03 o
 -14  -2   5        0.93       -0.58      3.23 o
 -13  -2   5        6.28       10.93      2.02 o
 -12  -2   5        0.66        1.17      1.73 o
 -11  -2   5        0.66        1.86      1.62 o
 -10  -2   5        0.43        1.68      1.99 o
  -9  -2   5        3.20        2.33      1.34 o
  -8  -2   5       20.13       18.56      1.84 o
  -7  -2   5       12.87       12.36      0.53 o
  -6  -2   5      288.22      255.77      4.22 o
  -5  -2   5       32.92       27.93      1.58 o
  -4  -2   5      109.92      108.80      1.91 o
  -3  -2   5       63.18       62.10      1.97 o
  -2  -2   5     1042.16     1100.89      7.13 o
  -1  -2   5       70.14       78.07      1.44 o
   0  -2   5        3.19        5.86      1.22 o
   1  -2   5       37.95       44.47      1.31 o
   2  -2   5       11.89       15.55      0.68 o
   3  -2   5      354.09      348.69      2.35 o
   4  -2   5      264.22      252.11      6.98 o
   5  -2   5        3.43        3.44      1.08 o
   6  -2   5        1.01        1.48      1.09 o
   7  -2   5        0.00       -0.31      1.27 o
   8  -2   5        1.35        1.47      0.95 o
   9  -2   5        5.37        6.45      1.10 o
  10  -2   5        4.81        5.49      1.33 o
  11  -2   5        5.80        5.83      1.47 o
  12  -2   5        0.08       -1.42      2.88 o
  13  -2   5        1.28       -0.93      3.21 o
 -14  -1   5        0.14        2.27      2.80 o
 -13  -1   5       10.58       13.46      3.18 o
 -12  -1   5        0.61        2.06      1.57 o
 -11  -1   5        0.17        0.10      1.56 o
 -10  -1   5       26.41       25.77      2.00 o
  -9  -1   5        0.95        0.65      1.29 o
  -8  -1   5       19.30       22.73      3.58 o
  -7  -1   5       23.50       20.12      1.44 o
  -6  -1   5      159.14      150.70      4.34 o
  -5  -1   5       65.39       60.44      1.18 o
  -4  -1   5        0.02        0.03      0.52 o
  -3  -1   5       39.41       39.51      1.03 o
  -2  -1   5      544.20      620.94      3.36 o
  -1  -1   5       95.58       94.36      3.51 o
   0  -1   5       37.78       32.22      1.88 o
   1  -1   5      302.43      315.48      4.63 o
   2  -1   5       10.79       11.73      0.55 o
   3  -1   5      152.02      136.49      1.91 o
   4  -1   5       90.10       95.62      1.26 o
   5  -1   5        3.27        3.48      0.29 o
   6  -1   5       10.42       10.01      0.47 o
   7  -1   5       29.70       25.28      1.39 o
   8  -1   5        3.38        3.73      0.94 o
   9  -1   5       17.44       16.79      1.49 o
  10  -1   5        5.58        4.94      1.38 o
  11  -1   5        1.07        2.22      1.39 o
  12  -1   5        0.47        1.65      2.48 o
  13  -1   5        1.00        2.23      2.89 o
 -14   0   5        0.07       -0.11      2.85 o
 -13   0   5        0.73        0.95      3.06 o
 -12   0   5       13.05       17.30      2.85 o
 -11   0   5        2.85        3.92      1.46 o
 -10   0   5        0.52        0.26      1.33 o
  -9   0   5        1.55        1.22      1.26 o
  -8   0   5        3.48        2.98      1.33 o
  -7   0   5       22.94       24.10      2.11 o
  -6   0   5       76.20       76.36      2.49 o
  -5   0   5        0.00       -0.08      0.95 o
  -4   0   5      115.47      120.00      1.49 o
  -3   0   5        4.16        3.75      0.52 o
  -2   0   5       27.92       34.75      0.90 o
  -1   0   5      195.27      212.20      1.83 o
   0   0   5      940.56     1036.29      4.78 o
   1   0   5       63.57       65.33      0.98 o
   2   0   5        6.04        5.57      0.49 o
   3   0   5       13.89       18.71      0.75 o
   4   0   5       81.82       76.40      1.05 o
   5   0   5       41.06       42.41      0.78 o
   6   0   5        0.00        0.41      0.32 o
   7   0   5        1.89        2.33      0.63 o
   8   0   5       56.44       46.22      2.28 o
   9   0   5       18.39       21.86      1.51 o
  10   0   5       42.50       42.43      1.90 o
  11   0   5        0.03        0.36      1.58 o
  12   0   5        0.59       -0.37      1.56 o
  13   0   5        3.15        2.59      3.18 o
  14   0   5        6.62        5.30      3.20 o
 -13   1   5        0.27       -3.42      3.42 o
 -12   1   5        1.01        1.02      2.81 o
 -11   1   5        0.65        1.10      1.72 o
 -10   1   5        1.63        1.87      1.97 o
  -9   1   5        1.98        1.55      1.36 o
  -8   1   5       16.58       15.98      2.00 o
  -7   1   5       66.15       69.84      3.79 o
  -6   1   5        0.62       -0.19      1.87 o
  -5   1   5        1.82        2.48      1.24 o
  -4   1   5      237.75      245.99      3.79 o
  -3   1   5        4.44        3.93      0.51 o
  -2   1   5      553.47      602.22      8.21 o
  -1   1   5        0.73        0.57      0.51 o
   0   1   5      153.13      167.24      5.00 o
   1   1   5       14.25       16.17      0.40 o
   2   1   5      212.50      224.84      2.28 o
   3   1   5       13.61       11.84      0.82 o
   4   1   5      116.81      116.14      1.31 o
   5   1   5        3.26        2.53      0.42 o
   6   1   5       10.57       14.52      0.71 o
   7   1   5       41.33       35.26      0.89 o
   8   1   5      138.86      134.73      2.01 o
   9   1   5       11.33       11.31      0.87 o
  10   1   5       16.57       15.07      1.49 o
  11   1   5        1.88        2.20      1.55 o
  12   1   5        0.01        0.29      1.78 o
  13   1   5        0.79        2.84      2.94 o
  14   1   5        1.07        3.48      3.37 o
 -13   2   5        1.77        1.67      3.08 o
 -12   2   5        3.87        4.78      2.98 o
 -11   2   5        1.44        0.82      2.37 o
 -10   2   5        0.97        2.96      1.44 o
  -9   2   5        2.81        7.03      1.43 o
  -8   2   5        1.47        0.96      1.57 o
  -7   2   5       63.77       63.38      3.05 o
  -6   2   5        2.10        1.33      1.36 o
  -5   2   5      113.40      115.19      3.00 o
  -4   2   5       60.36       66.89      2.25 o
  -3   2   5       83.01       83.93      1.34 o
  -2   2   5      126.19      126.37      1.65 o
  -1   2   5      244.24      259.73      1.85 o
   0   2   5      151.53      161.68      1.78 o
   1   2   5       22.48       36.04      0.75 o
   2   2   5     1253.78     1315.52      7.59 o
   3   2   5      380.59      399.53      4.26 o
   4   2   5       73.66       84.89      1.92 o
   5   2   5       10.35       11.52      1.05 o
   6   2   5        5.14        4.38      0.57 o
   7   2   5       16.46       20.35      0.89 o
   8   2   5      105.60      102.95      1.75 o
   9   2   5       47.02       40.77      1.64 o
  10   2   5        0.02        0.03      0.91 o
  11   2   5        0.22       -0.32      1.59 o
  12   2   5        0.30       -0.43      1.62 o
  13   2   5        0.18        1.23      1.82 o
  14   2   5        3.38        4.43      3.18 o
 -12   3   5        4.27        3.79      2.79 o
 -11   3   5        0.26        1.99      2.35 o
 -10   3   5        3.48        3.86      2.66 o
  -9   3   5        1.02        2.14      2.82 o
  -8   3   5       11.19        7.45      1.60 o
  -7   3   5        8.42        5.33      1.50 o
  -6   3   5       24.44       24.98      2.29 o
  -5   3   5        1.90        1.41      1.24 o
  -4   3   5        0.63        0.58      1.17 o
  -3   3   5       17.44       17.85      0.78 o
  -2   3   5       83.65       74.75      1.34 o
  -1   3   5      128.19      136.32      1.63 o
   0   3   5        8.69       11.73      0.75 o
   1   3   5      802.16      847.44      9.47 o
   2   3   5      188.70      202.61      1.59 o
   3   3   5      316.05      352.84      4.24 o
   4   3   5        1.70        2.38      0.88 o
   5   3   5       25.33       30.99      0.95 o
   6   3   5       91.93       86.60      2.01 o
   7   3   5        2.39        3.98      1.02 o
   8   3   5       76.89       75.22      2.10 o
   9   3   5        4.67        3.12      1.10 o
  10   3   5        2.79        3.11      1.12 o
  11   3   5        1.41        2.46      1.56 o
  12   3   5        0.03       -0.69      1.67 o
  13   3   5        3.30        4.86      2.00 o
  14   3   5        0.01       -0.89      2.92 o
  15   3   5        1.70        3.46      3.14 o
 -12   4   5        0.02        0.60      2.39 o
 -11   4   5        0.56       -0.78      2.86 o
 -10   4   5        1.03        2.21      1.73 o
  -9   4   5        5.45        5.89      1.59 o
  -8   4   5        3.27        1.81      1.41 o
  -7   4   5        6.21        4.92      1.65 o
  -6   4   5        0.67        1.03      1.38 o
  -5   4   5       76.77       72.45      2.75 o
  -4   4   5       63.61       59.29      1.85 o
  -3   4   5       35.90       39.11      1.19 o
  -2   4   5        0.63        0.57      0.51 o
  -1   4   5        0.00        0.26      0.81 o
   0   4   5       51.56       60.66      1.86 o
   1   4   5        0.97        0.30      0.67 o
   2   4   5      424.00      484.43      3.16 o
   3   4   5       14.54       17.58      2.09 o
   4   4   5      214.17      228.81      5.05 o
   5   4   5       28.79       26.97      1.49 o
   6   4   5        0.61        0.94      0.89 o
   7   4   5        0.00       -0.53      1.01 o
   8   4   5        0.35        0.72      1.12 o
   9   4   5       71.04       71.63      2.21 o
  10   4   5        0.45        1.09      1.10 o
  11   4   5        1.27        0.16      1.17 o
  12   4   5        0.33        0.16      1.51 o
  13   4   5        4.17        4.91      2.00 o
  14   4   5        1.61        2.88      3.23 o
  15   4   5        0.01        2.27      3.34 o
 -11   5   5        0.48       -3.02      3.02 o
 -10   5   5        0.36        0.51      2.88 o
  -9   5   5        0.55        2.83      3.10 o
  -8   5   5        0.05        0.44      1.43 o
  -7   5   5        0.74        0.88      1.45 o
  -6   5   5       34.56       34.76      2.57 o
  -5   5   5        1.49        1.64      0.58 o
  -4   5   5        0.27       -0.25      1.46 o
  -3   5   5       44.74       45.14      1.29 o
  -2   5   5       68.46       72.65      4.34 o
  -1   5   5      142.90      145.15      2.55 o
   0   5   5      153.71      163.32      2.12 o
   1   5   5       69.07       71.57      1.69 o
   2   5   5       38.35       43.98      1.38 o
   3   5   5        1.24        1.34      1.65 o
   4   5   5      233.59      247.20      5.62 o
   5   5   5       26.87       30.39      2.47 o
   6   5   5        0.05        0.85      1.33 o
   7   5   5      156.39      165.66      2.97 o
   8   5   5      129.47      118.92      2.73 o
   9   5   5       31.73       27.48      1.73 o
  10   5   5       14.42       16.74      1.52 o
  11   5   5        2.01        1.61      1.22 o
  12   5   5        5.84        6.17      1.35 o
  13   5   5        1.25        2.36      1.86 o
  14   5   5        6.96        4.25      1.99 o
  15   5   5        0.31        1.20      2.74 o
 -10   6   5        2.30        6.55      3.52 o
  -9   6   5        1.46        1.98      3.16 o
  -8   6   5        3.40        3.58      2.78 o
  -7   6   5        1.94        1.99      1.51 o
  -6   6   5        3.87        3.18      1.41 o
  -5   6   5        1.00        0.91      1.33 o
  -4   6   5      179.34      180.16      3.42 o
  -3   6   5       35.25       33.93      2.32 o
  -2   6   5        0.94        1.77      1.38 o
  -1   6   5       84.12       85.05      2.64 o
   0   6   5      200.44      197.17      2.49 o
   1   6   5      105.13      103.49      1.81 o
   2   6   5        4.59        4.52      0.71 o
   3   6   5        5.03        5.00      1.44 o
   4   6   5       75.97       79.35      3.81 o
   5   6   5       49.24       47.27      2.28 o
   6   6   5      103.49      101.48      3.05 o
   7   6   5       23.42       21.82      1.96 o
   8   6   5       42.05       45.98      2.02 o
   9   6   5      108.79      103.07      2.78 o
  10   6   5       15.85       18.38      2.34 o
  11   6   5        2.87        3.12      1.33 o
  12   6   5        2.51        2.51      1.36 o
  13   6   5        1.32        3.02      1.41 o
  14   6   5        6.35        5.78      2.07 o
  15   6   5        0.12       -2.12      3.03 o
  -9   7   5        1.37        3.82      3.48 o
  -8   7   5        3.00        4.97      3.33 o
  -7   7   5        0.27        1.32      2.76 o
  -6   7   5        0.24        1.14      1.25 o
  -5   7   5        0.07        0.10      1.25 o
  -4   7   5        1.46        2.49      1.33 o
  -3   7   5      120.17      121.99      9.05 o
  -2   7   5       19.43       17.88      1.81 o
  -1   7   5       78.92       79.52      2.30 o
   0   7   5        6.99        7.97      1.34 o
   1   7   5      220.15      216.86      3.62 o
   2   7   5       24.41       27.91      1.16 o
   3   7   5        1.10        1.29      0.73 o
   4   7   5       33.19       30.60      1.33 o
   5   7   5        0.01       -0.44      1.57 o
   6   7   5       15.09       13.79      2.01 o
   7   7   5      108.64      104.19      3.48 o
   8   7   5        0.29        0.28      1.62 o
   9   7   5       93.12       81.56      3.18 o
  10   7   5        1.21        2.24      1.45 o
  11   7   5        3.25        2.80      1.42 o
  12   7   5        0.03        1.72      1.35 o
  13   7   5        0.14        0.59      1.42 o
  14   7   5        0.06        0.26      2.14 o
  15   7   5        7.17        8.70      3.36 o
  -9   8   5        0.17       -1.68      3.62 o
  -8   8   5        0.05       -0.95      3.57 o
  -7   8   5        0.03        2.22      3.02 o
  -6   8   5        2.60        5.33      2.34 o
  -5   8   5        0.30        1.29      1.32 o
  -4   8   5        0.78        0.24      1.28 o
  -3   8   5        1.38        0.84      1.47 o
  -2   8   5       17.50       17.78      1.98 o
  -1   8   5       39.50       44.75      2.63 o
   0   8   5       21.14       17.48      1.63 o
   1   8   5       71.48       71.65      3.19 o
   2   8   5       45.97       46.62      1.75 o
   3   8   5        1.11        0.68      0.85 o
   4   8   5        0.05       -0.45      0.81 o
   5   8   5       32.86       27.30      1.78 o
   6   8   5       84.67       79.30      3.11 o
   7   8   5      196.81      186.76      4.52 o
   8   8   5        4.47        5.57      2.01 o
   9   8   5        6.77        5.26      1.96 o
  10   8   5       28.51       31.96      2.63 o
  11   8   5       20.35       16.06      2.30 o
  12   8   5        0.02       -1.23      1.76 o
  13   8   5        0.28        0.13      1.56 o
  14   8   5        9.42       15.28      1.97 o
  15   8   5        0.53        1.46      2.24 o
  -8   9   5        0.92        1.25      2.66 o
  -7   9   5        0.81        1.79      3.11 o
  -6   9   5        0.03        0.02      2.04 o
  -5   9   5        7.77        9.86      2.29 o
  -4   9   5        0.85        1.89      1.62 o
  -3   9   5       12.03        9.25      1.76 o
  -2   9   5        0.11        0.15      1.58 o
  -1   9   5        0.06       -0.61      1.35 o
   0   9   5        0.41       -0.05      1.22 o
   1   9   5       48.99       46.93      2.03 o
   2   9   5      121.66      125.51      2.81 o
   3   9   5      168.72      152.24      2.87 o
   4   9   5        7.18        8.49      1.18 o
   5   9   5       73.73       69.40      2.31 o
   6   9   5        0.01       -0.22      0.68 o
   7   9   5       33.38       31.35      2.60 o
   8   9   5       54.84       51.71      3.00 o
   9   9   5        4.19        5.42      2.19 o
  10   9   5       14.23       17.67      2.42 o
  11   9   5        0.70        1.11      2.01 o
  12   9   5        1.28        3.30      2.24 o
  13   9   5        3.28        2.81      2.11 o
  14   9   5        5.08        5.02      2.06 o
  15   9   5        7.04       12.12      2.50 o
  -7  10   5        0.11        0.97      3.13 o
  -6  10   5        0.14        0.63      2.09 o
  -5  10   5        0.79        4.13      4.31 o
  -4  10   5       12.23       12.06      3.52 o
  -3  10   5        3.97        6.77      1.78 o
  -2  10   5        9.66        9.95      1.86 o
  -1  10   5        1.21        1.11      1.43 o
   0  10   5        1.18        0.87      1.45 o
   1  10   5      105.73      118.45      3.00 o
   2  10   5        0.99        0.70      1.34 o
   3  10   5      101.16       94.04      2.54 o
   4  10   5       81.25       77.35      2.26 o
   5  10   5        0.01       -0.04      1.10 o
   6  10   5        4.53        6.36      1.03 o
   7  10   5       23.19       24.42      2.55 o
   8  10   5       27.51       31.43      2.75 o
   9  10   5        1.45        4.82      2.78 o
  10  10   5       20.53       22.50      2.62 o
  11  10   5        5.38        7.70      2.47 o
  12  10   5        0.87        1.41      2.27 o
  13  10   5        0.03       -0.74      1.97 o
  14  10   5       10.17       10.66      2.28 o
  15  10   5        0.69        2.41      2.34 o
  -6  11   5        1.13        4.28      2.60 o
  -5  11   5        0.05        0.99      2.54 o
  -4  11   5        1.66        0.46      3.49 o
  -3  11   5        4.97        3.25      2.84 o
  -2  11   5        2.50        0.73      1.67 o
  -1  11   5        0.19        0.32      1.45 o
   0  11   5       21.48       19.82      1.85 o
   1  11   5        1.69        4.46      1.56 o
   2  11   5       56.53       51.28      2.27 o
   3  11   5       52.37       45.19      2.10 o
   4  11   5        2.09        3.21      1.21 o
   5  11   5        0.95        0.95      1.28 o
   6  11   5       13.49       13.67      2.96 o
   7  11   5        0.16        1.34      2.87 o
   8  11   5        0.03        0.99      2.53 o
   9  11   5        0.10        0.98      2.09 o
  10  11   5       53.53       53.42      3.53 o
  11  11   5        3.92        6.85      2.89 o
  12  11   5        0.24        0.49      2.09 o
  13  11   5        9.71       10.45      3.15 o
  14  11   5        2.31        6.69      3.38 o
  15  11   5        3.43        3.82      3.56 o
  -5  12   5        0.57        1.28      3.52 o
  -4  12   5        3.74        3.44      2.25 o
  -3  12   5        0.03        1.74      3.63 o
  -2  12   5        0.13        1.15      3.33 o
  -1  12   5        6.76        7.37      1.92 o
   0  12   5        0.40        1.25      1.66 o
   1  12   5        7.86        5.80      1.47 o
   2  12   5       29.63       25.47      2.25 o
   3  12   5       28.25       26.41      1.96 o
   4  12   5        7.87        7.53      1.51 o
   5  12   5        5.44        7.07      1.45 o
   6  12   5        5.31        6.51      3.18 o
   7  12   5       51.64       56.15      4.89 o
   8  12   5        0.14        0.59      3.37 o
   9  12   5        7.62        3.26      2.70 o
  10  12   5        0.51       -1.21      2.72 o
  11  12   5       11.42        9.99      3.70 o
  12  12   5        0.00        1.68      3.10 o
  13  12   5        0.09       -1.83      3.46 o
  14  12   5        0.57       -0.43      3.00 o
  -3  13   5        0.52        0.96      3.65 o
  -2  13   5        0.04        0.94      3.00 o
  -1  13   5        6.25        6.56      3.12 o
   0  13   5        2.08        4.31      1.63 o
   1  13   5        1.42        3.71      1.69 o
   2  13   5        0.00        0.29      1.48 o
   3  13   5        2.68        2.13      1.48 o
   4  13   5        0.75        0.27      1.37 o
   5  13   5        0.43       -0.55      1.98 o
   6  13   5        2.45        3.30      3.40 o
   7  13   5        2.23        1.55      3.21 o
   8  13   5        0.61        5.50      2.94 o
   9  13   5        1.05        1.83      3.54 o
  10  13   5        0.32        0.57      3.65 o
  11  13   5        0.09        0.48      3.52 o
  12  13   5        0.13       -0.07      3.56 o
  13  13   5        0.54        2.04      3.85 o
  -2  14   5        0.05        1.42      3.44 o
  -1  14   5        0.24       -0.67      3.21 o
   0  14   5        1.41        5.09      2.43 o
   1  14   5        3.82        5.75      1.79 o
   2  14   5        1.62       -0.33      1.53 o
   3  14   5        5.61        5.97      1.65 o
   4  14   5       14.69       14.71      2.50 o
   5  14   5        0.31        0.01      2.15 o
   6  14   5        0.08        0.10      2.20 o
   7  14   5        0.56        1.63      3.21 o
   8  14   5        1.65        2.32      3.09 o
   9  14   5        3.40        2.14      3.63 o
  10  14   5        0.17        0.42      3.32 o
  11  14   5        1.52        3.25      3.56 o
  12  14   5        0.20       -0.45      3.22 o
   0  15   5        1.64       -0.36      3.56 o
   1  15   5        1.38        2.29      2.32 o
   2  15   5        0.56        3.29      1.80 o
   3  15   5        0.01        0.99      2.09 o
   4  15   5        2.57        1.62      2.32 o
   5  15   5        1.43        1.06      2.14 o
   6  15   5        0.00       -2.57      2.57 o
   7  15   5        1.03       -0.61      2.09 o
   8  15   5        0.26       -0.95      3.57 o
   9  15   5        0.90        3.00      3.88 o
  10  15   5        2.52        2.32      3.36 o
   3  16   5        0.00        0.98      3.30 o
   4  16   5        0.37        0.21      2.08 o
   5  16   5        0.11        2.32      2.22 o
   6  16   5        0.03        2.75      2.23 o
   7  16   5        0.08       -1.05      2.21 o
   8  16   5        0.06        2.69      3.01 o
  -7 -14   6        1.10        1.10      3.44 o
  -6 -14   6        0.03        1.18      3.24 o
  -5 -14   6        0.31       -2.74      2.74 o
  -3 -14   6        0.15        5.14      3.38 o
  -9 -13   6        0.07        0.78      3.01 o
  -8 -13   6        1.01        2.10      3.26 o
  -7 -13   6        2.49        1.62      2.76 o
  -6 -13   6        0.12       -2.16      3.07 o
  -5 -13   6        0.08        0.66      2.38 o
  -4 -13   6        0.59        0.56      2.50 o
  -3 -13   6        0.00        0.61      3.30 o
  -2 -13   6        1.05       -0.53      2.01 o
  -1 -13   6        0.32        3.97      2.03 o
   0 -13   6        2.43        2.64      2.34 o
   1 -13   6        0.25       -0.69      3.56 o
 -11 -12   6        0.07        2.71      2.72 o
 -10 -12   6        0.05        3.42      3.22 o
  -9 -12   6       13.45       17.05      3.52 o
  -8 -12   6        5.52        6.25      3.63 o
  -7 -12   6        3.52        4.28      3.24 o
  -6 -12   6        1.01        1.20      2.80 o
  -5 -12   6        5.16        4.14      2.67 o
  -4 -12   6        2.94        2.48      2.83 o
  -3 -12   6        0.20       -0.29      2.48 o
  -2 -12   6        0.27        0.29      2.27 o
  -1 -12   6        0.82        1.12      2.15 o
   0 -12   6        0.18        0.70      2.04 o
   1 -12   6        4.80        5.68      3.32 o
   2 -12   6        1.84        0.58      2.15 o
   3 -12   6        0.26       -0.29      2.90 o
 -12 -11   6        1.56       -2.31      3.24 o
 -11 -11   6        1.10        3.15      3.54 o
 -10 -11   6        0.08        1.26      2.36 o
  -9 -11   6        0.17        2.84      2.87 o
  -8 -11   6        0.05        0.29      2.71 o
  -7 -11   6        5.44        4.76      2.84 o
  -6 -11   6       10.17        7.39      2.67 o
  -5 -11   6        7.19        3.56      2.48 o
  -4 -11   6        0.79        5.21      2.65 o
  -3 -11   6        3.93        6.31      2.74 o
  -2 -11   6        0.03        0.86      1.82 o
  -1 -11   6        0.83        2.99      2.08 o
   0 -11   6        0.29        0.37      1.85 o
   1 -11   6        0.15       -0.10      1.93 o
   2 -11   6        1.11        1.64      1.96 o
   3 -11   6        0.08        0.48      2.52 o
   4 -11   6        0.05        0.61      3.64 o
 -12 -10   6        1.99        4.01      3.04 o
 -11 -10   6        0.12        0.90      2.70 o
 -10 -10   6        0.29        2.15      3.08 o
  -9 -10   6        5.76        6.64      2.91 o
  -8 -10   6        1.26        0.93      2.67 o
  -7 -10   6        4.65        5.58      3.05 o
  -6 -10   6        8.02       13.17      3.22 o
  -5 -10   6        7.81        7.77      2.89 o
  -4 -10   6        0.36        0.66      2.43 o
  -3 -10   6        0.41        1.52      2.32 o
  -2 -10   6        0.41        0.64      2.27 o
  -1 -10   6        0.21       -0.30      1.75 o
   0 -10   6        0.85        3.44      1.90 o
   1 -10   6        1.33        0.49      2.06 o
   2 -10   6        0.11        0.38      1.76 o
   3 -10   6        0.41        0.54      1.94 o
   4 -10   6        0.22        1.95      3.06 o
   5 -10   6        0.05        1.42      2.89 o
   6 -10   6        0.32       -3.16      3.21 o
 -13  -9   6        1.37        4.78      3.32 o
 -12  -9   6        0.12       -1.00      2.65 o
 -11  -9   6        0.20        4.72      3.37 o
 -10  -9   6        0.71        4.37      3.37 o
  -9  -9   6       17.66       19.97      3.41 o
  -8  -9   6        0.46        2.08      3.18 o
  -7  -9   6        4.14        4.67      2.95 o
  -6  -9   6        3.25        3.54      2.74 o
  -5  -9   6       11.12        8.24      2.79 o
  -4  -9   6        0.06        0.40      2.16 o
  -3  -9   6        0.33        0.65      2.08 o
  -2  -9   6        1.87        1.44      1.80 o
  -1  -9   6        3.55        4.50      1.72 o
   0  -9   6       13.51       16.55      1.58 o
   1  -9   6        1.06        1.00      1.69 o
   2  -9   6        0.80        0.38      1.88 o
   3  -9   6        0.64        0.65      1.83 o
   4  -9   6        0.76       -0.54      1.85 o
   5  -9   6        2.25        3.38      3.35 o
   6  -9   6        0.50        0.01      2.83 o
   7  -9   6        0.74        2.35      3.54 o
 -14  -8   6        0.85       -2.20      2.96 o
 -13  -8   6        0.19        0.83      2.76 o
 -12  -8   6        3.15        1.00      2.39 o
 -11  -8   6        0.41        2.24      3.30 o
 -10  -8   6        2.70        2.40      2.56 o
  -9  -8   6       11.05       12.64      2.88 o
  -8  -8   6       20.67       25.83      3.60 o
  -7  -8   6        0.13        0.88      2.47 o
  -6  -8   6        3.23        6.85      2.77 o
  -5  -8   6        0.72        1.49      2.23 o
  -4  -8   6        9.79       10.60      2.60 o
  -3  -8   6        0.02        0.69      2.14 o
  -2  -8   6        3.39        3.44      1.90 o
  -1  -8   6       33.01       33.47      2.91 o
   0  -8   6        3.73        3.79      1.33 o
   1  -8   6       12.72        9.87      1.32 o
   2  -8   6        0.08       -0.06      1.63 o
   3  -8   6        0.00       -0.72      1.63 o
   4  -8   6        0.01        0.06      1.74 o
   5  -8   6        0.39        4.81      3.09 o
   6  -8   6        3.18        3.77      2.66 o
   7  -8   6        0.86        1.01      3.16 o
   8  -8   6        0.83        0.57      2.39 o
 -14  -7   6        0.01       -0.46      2.59 o
 -13  -7   6        0.01        2.20      3.06 o
 -12  -7   6        1.85        2.39      2.87 o
 -11  -7   6        2.78        3.08      2.94 o
 -10  -7   6        8.36        6.13      3.14 o
  -9  -7   6        0.01        0.15      2.56 o
  -8  -7   6        7.13        4.62      2.60 o
  -7  -7   6       28.23       29.05      3.58 o
  -6  -7   6       41.46       41.78      3.69 o
  -5  -7   6        0.35        0.53      2.38 o
  -4  -7   6        1.08        0.52      2.15 o
  -3  -7   6       27.98       24.81      2.68 o
  -2  -7   6       22.00       18.94      2.43 o
  -1  -7   6        0.43        1.13      1.41 o
   0  -7   6       57.38       56.40      3.15 o
   1  -7   6        0.05        0.21      0.99 o
   2  -7   6        2.34        2.22      0.99 o
   3  -7   6        0.00        0.67      1.48 o
   4  -7   6        0.03        0.64      1.52 o
   5  -7   6        0.01       -2.34      2.50 o
   6  -7   6        1.50        0.20      2.95 o
   7  -7   6        0.82        0.94      1.70 o
   8  -7   6        0.02        0.70      2.05 o
   9  -7   6        0.34       -0.72      2.35 o
 -14  -6   6        1.92        1.72      2.12 o
 -13  -6   6        0.11        1.19      2.09 o
 -12  -6   6        0.60        2.58      1.97 o
 -11  -6   6        4.63        5.75      1.85 o
 -10  -6   6        1.92        2.68      2.39 o
  -9  -6   6        1.25        1.11      2.74 o
  -8  -6   6        0.19        0.91      2.37 o
  -7  -6   6        4.14        4.59      2.61 o
  -6  -6   6       71.51       68.71      4.13 o
  -5  -6   6        1.35        2.78      2.32 o
  -4  -6   6        6.88        4.00      2.30 o
  -3  -6   6       75.43       76.00      3.74 o
  -2  -6   6        8.41        7.97      1.46 o
  -1  -6   6       54.39       55.79      2.37 o
   0  -6   6       35.81       40.19      2.03 o
   1  -6   6       81.62       79.49      2.78 o
   2  -6   6        1.47        1.37      0.83 o
   3  -6   6        0.57        0.93      1.34 o
   4  -6   6        0.01        0.24      1.28 o
   5  -6   6       11.08       12.20      2.90 o
   6  -6   6        0.71       -0.25      2.79 o
   7  -6   6        7.30        9.37      1.81 o
   8  -6   6        1.69        0.79      2.97 o
   9  -6   6        0.23       -0.05      2.27 o
  10  -6   6        0.00       -0.65      2.25 o
 -14  -5   6        0.45        1.33      1.80 o
 -13  -5   6        1.23        1.81      1.87 o
 -12  -5   6        5.59        6.85      1.98 o
 -11  -5   6        2.38        2.58      2.15 o
 -10  -5   6        0.00       -0.84      1.54 o
  -9  -5   6        0.00        1.55      1.46 o
  -8  -5   6        9.23        9.32      2.24 o
  -7  -5   6       69.94       64.01      4.05 o
  -6  -5   6       26.33       29.21      3.25 o
  -5  -5   6       38.94       37.31      3.21 o
  -4  -5   6      219.97      219.82      5.91 o
  -3  -5   6        3.96        4.47      1.97 o
  -2  -5   6       28.49       25.86      1.76 o
  -1  -5   6        4.54        4.67      1.26 o
   0  -5   6       24.83       25.04      1.62 o
   1  -5   6        1.07        0.89      1.14 o
   2  -5   6       28.54       28.23      1.25 o
   3  -5   6        0.32        0.66      0.62 o
   4  -5   6        3.54        3.50      1.41 o
   5  -5   6        2.20        1.22      2.56 o
   6  -5   6       14.17       12.18      1.72 o
   7  -5   6        0.72        0.61      1.57 o
   8  -5   6        2.37        3.35      1.66 o
   9  -5   6        3.56        3.35      1.96 o
  10  -5   6        2.13        0.20      1.72 o
  11  -5   6        0.01        0.55      2.67 o
 -14  -4   6        0.26       -0.06      2.06 o
 -13  -4   6        0.92        1.33      1.80 o
 -12  -4   6        0.59        0.17      1.96 o
 -11  -4   6        0.58        1.47      1.66 o
 -10  -4   6        2.45        2.45      1.71 o
  -9  -4   6        0.40        1.67      1.51 o
  -8  -4   6       42.97       42.03      3.58 o
  -7  -4   6        0.73        0.47      1.33 o
  -6  -4   6      577.60      593.72      9.87 o
  -5  -4   6       10.20       10.75      2.65 o
  -4  -4   6        6.92        7.40      1.37 o
  -3  -4   6       29.46       29.09      1.67 o
  -2  -4   6       29.35       27.97      1.11 o
  -1  -4   6        3.75        5.88      1.19 o
   0  -4   6       29.81       30.36      1.63 o
   1  -4   6        8.72        9.99      1.18 o
   2  -4   6        7.09        8.07      0.86 o
   3  -4   6       14.78       15.26      1.17 o
   4  -4   6       59.78       55.50      3.80 o
   5  -4   6        5.03        5.31      2.37 o
   6  -4   6        2.24        2.43      1.39 o
   7  -4   6        0.00        0.07      1.42 o
   8  -4   6        2.18        3.61      1.50 o
   9  -4   6        0.21        0.21      1.46 o
  10  -4   6        1.08        2.99      1.54 o
  11  -4   6        0.99        1.09      2.90 o
 -14  -3   6        0.09       -2.01      2.01 o
 -13  -3   6        3.21        3.04      1.95 o
 -12  -3   6       14.65       18.89      2.20 o
 -11  -3   6        2.96        2.06      1.61 o
 -10  -3   6        8.32       12.36      1.87 o
  -9  -3   6       41.97       40.30      2.41 o
  -8  -3   6       17.50       19.26      1.00 o
  -7  -3   6       34.63       32.61      1.32 o
  -6  -3   6      451.87      439.95      8.24 o
  -5  -3   6       31.01       32.28      1.30 o
  -4  -3   6       74.54       72.29      1.87 o
  -3  -3   6       20.93       18.70      1.14 o
  -2  -3   6       20.98       23.79      0.93 o
  -1  -3   6       17.17       15.88      0.79 o
   0  -3   6       38.30       40.90      1.59 o
   1  -3   6      213.47      217.99      3.33 o
   2  -3   6       12.25       12.35      0.72 o
   3  -3   6       73.71       61.45      1.12 o
   4  -3   6       53.20       53.10      1.21 o
   5  -3   6        0.05        1.27      2.09 o
   6  -3   6       33.24       32.77      1.96 o
   7  -3   6       10.09       10.90      1.60 o
   8  -3   6        4.20        4.35      1.21 o
   9  -3   6        8.22        9.22      1.27 o
  10  -3   6        1.82        1.23      1.44 o
  11  -3   6        0.20       -0.44      1.81 o
  12  -3   6        0.00        0.20      3.02 o
 -14  -2   6        0.32       -1.22      3.31 o
 -13  -2   6        0.22        2.24      1.60 o
 -12  -2   6       14.71       14.06      2.09 o
 -11  -2   6        1.37        2.07      1.56 o
 -10  -2   6       13.21       15.77      1.92 o
  -9  -2   6        3.02        3.06      1.42 o
  -8  -2   6        4.22        6.42      1.45 o
  -7  -2   6       64.95       55.47      1.28 o
  -6  -2   6       85.63       79.25      1.75 o
  -5  -2   6        4.77        5.48      0.85 o
  -4  -2   6       62.39       61.50      1.47 o
  -3  -2   6        0.04        0.01      0.93 o
  -2  -2   6        6.83        5.55      1.12 o
  -1  -2   6       68.68       70.30      3.70 o
   0  -2   6      108.03      126.63      2.63 o
   1  -2   6       48.12       44.55      2.13 o
   2  -2   6        2.34        2.02      0.61 o
   3  -2   6        0.53        0.69      0.46 o
   4  -2   6        0.00        0.30      0.36 o
   5  -2   6       54.08       50.83      3.42 o
   6  -2   6       35.18       37.41      1.97 o
   7  -2   6       25.03       23.12      1.45 o
   8  -2   6       12.27       10.56      1.32 o
   9  -2   6       18.22       19.87      1.35 o
  10  -2   6       17.57       19.14      1.79 o
  11  -2   6        0.11        1.65      1.78 o
  12  -2   6        0.68       -0.72      2.88 o
  13  -2   6        1.33        1.33      3.00 o
 -14  -1   6        0.35       -2.49      2.74 o
 -13  -1   6        0.24        2.54      2.40 o
 -12  -1   6        2.09        4.13      1.74 o
 -11  -1   6        0.51        1.39      1.53 o
 -10  -1   6        3.25        5.36      1.62 o
  -9  -1   6        0.62        0.33      1.43 o
  -8  -1   6        1.72        1.82      1.24 o
  -7  -1   6        1.84        1.52      1.27 o
  -6  -1   6        0.16        0.12      0.29 o
  -5  -1   6        9.63       10.34      0.82 o
  -4  -1   6       80.59       92.71      1.65 o
  -3  -1   6       23.76       21.08      0.89 o
  -2  -1   6      474.25      489.72      9.20 o
  -1  -1   6       43.15       44.12      1.72 o
   0  -1   6      117.62      123.09      2.56 o
   1  -1   6       27.96       27.22      0.77 o
   2  -1   6        5.53        5.48      0.43 o
   3  -1   6       42.07       37.72      1.83 o
   4  -1   6      103.09      105.48      1.24 o
   5  -1   6       96.84       95.07      2.79 o
   6  -1   6       25.52       27.81      1.16 o
   7  -1   6       41.95       35.27      1.51 o
   8  -1   6       69.72       64.16      2.56 o
   9  -1   6        8.40       10.98      1.43 o
  10  -1   6        1.01        1.46      1.27 o
  11  -1   6        5.87        4.34      1.78 o
  12  -1   6        0.73        0.09      1.80 o
  13  -1   6        0.00       -0.03      3.25 o
 -13   0   6        1.18        1.55      3.12 o
 -12   0   6        4.62        5.47      1.79 o
 -11   0   6        2.67        1.64      1.51 o
 -10   0   6        0.21       -0.58      1.41 o
  -9   0   6        0.71        0.95      1.70 o
  -8   0   6        0.55        1.86      1.35 o
  -7   0   6       20.18       17.72      1.70 o
  -6   0   6      195.28      179.93      3.63 o
  -5   0   6      559.90      525.85     18.35 o
  -4   0   6       56.77       59.56      1.88 o
  -3   0   6      137.64      138.43      2.99 o
  -2   0   6      313.91      314.64      4.74 o
  -1   0   6      846.67      907.68      9.58 o
   0   0   6        0.14        0.01      0.43 o
   1   0   6       31.63       27.28      1.02 o
   2   0   6       10.40       11.97      0.64 o
   3   0   6       59.01       65.05      1.54 o
   4   0   6        4.49        4.07      0.42 o
   5   0   6       46.70       52.93      1.27 o
   6   0   6        0.61        0.53      0.40 o
   7   0   6       87.60       81.08      1.75 o
   8   0   6       92.86       97.22      2.40 o
   9   0   6       26.54       26.27      1.67 o
  10   0   6       16.17       21.19      1.57 o
  11   0   6        2.58        4.19      1.67 o
  12   0   6        0.00       -0.38      1.67 o
  13   0   6        0.20       -0.34      2.68 o
 -13   1   6        0.34       -0.16      2.88 o
 -12   1   6        5.60        8.71      3.17 o
 -11   1   6        0.03       -0.57      1.40 o
 -10   1   6        0.43        0.42      1.37 o
  -9   1   6        0.13       -1.09      1.36 o
  -8   1   6        0.31        0.29      1.30 o
  -7   1   6       20.63       16.94      1.65 o
  -6   1   6        6.55        6.83      1.33 o
  -5   1   6        0.24       -0.24      1.10 o
  -4   1   6       31.06       30.07      0.95 o
  -3   1   6        3.73        2.98      0.70 o
  -2   1   6      162.67      161.66      2.01 o
  -1   1   6      417.87      445.77      4.46 o
   0   1   6        7.95       12.00      1.16 o
   1   1   6      178.59      175.41      7.37 o
   2   1   6       21.36       21.62      1.87 o
   3   1   6       16.86       18.25      1.16 o
   4   1   6       21.44       25.31      1.19 o
   5   1   6       32.54       31.20      1.22 o
   6   1   6       10.26       10.08      0.65 o
   7   1   6       10.83       10.88      1.31 o
   8   1   6        1.29        0.32      0.69 o
   9   1   6        0.03        0.34      1.02 o
  10   1   6        0.11        0.13      1.59 o
  11   1   6        1.99        3.77      1.81 o
  12   1   6        0.11        0.05      1.79 o
  13   1   6        0.26        2.53      1.86 o
  14   1   6        0.11        1.45      2.47 o
 -13   2   6        0.53        5.67      3.24 o
 -12   2   6        0.40        0.04      3.13 o
 -11   2   6        0.00        1.48      2.78 o
 -10   2   6        0.00        0.75      1.40 o
  -9   2   6       13.78       10.03      1.68 o
  -8   2   6        0.82        1.63      1.26 o
  -7   2   6       30.86       28.37      2.91 o
  -6   2   6       41.57       36.84      2.23 o
  -5   2   6       81.96       88.49      2.87 o
  -4   2   6       25.59       26.60      1.78 o
  -3   2   6       14.40       14.73      0.62 o
  -2   2   6        0.74        1.07      0.46 o
  -1   2   6       54.82       63.33      1.42 o
   0   2   6       42.95       51.58      0.99 o
   1   2   6       27.54       32.41      0.86 o
   2   2   6       15.01       18.67      0.87 o
   3   2   6       27.78       32.33      2.17 o
   4   2   6       25.72       28.53      1.77 o
   5   2   6        0.00        0.25      0.28 o
   6   2   6       26.26       25.82      0.88 o
   7   2   6        1.03        1.12      0.61 o
   8   2   6       27.11       29.92      1.10 o
   9   2   6        2.29        2.54      0.74 o
  10   2   6        3.42        3.52      1.73 o
  11   2   6        1.31       -0.39      1.58 o
  12   2   6        3.10        5.87      2.71 o
  13   2   6        2.13        3.06      2.04 o
  14   2   6        0.35        2.24      2.48 o
 -12   3   6        7.02       10.39      3.12 o
 -11   3   6        0.02       -0.71      2.94 o
 -10   3   6        2.29        3.79      1.58 o
  -9   3   6        1.03        2.17      1.46 o
  -8   3   6        5.34        6.90      1.75 o
  -7   3   6        0.04        0.35      1.41 o
  -6   3   6       52.59       49.86      2.49 o
  -5   3   6       32.52       24.57      1.96 o
  -4   3   6       81.24       71.57      5.80 o
  -3   3   6       27.51       27.38      1.12 o
  -2   3   6      176.37      170.23      2.38 o
  -1   3   6      129.52      139.04      2.10 o
   0   3   6      150.50      160.03      1.83 o
   1   3   6       62.34       63.33      1.35 o
   2   3   6        0.46        0.30      0.34 o
   3   3   6       87.03       83.37      1.88 o
   4   3   6      516.00      473.03     21.65 o
   5   3   6       31.96       29.82      1.90 o
   6   3   6       32.05       31.75      1.22 o
   7   3   6        1.68        1.69      0.35 o
   8   3   6        5.14        5.11      1.14 o
   9   3   6       34.74       35.27      1.67 o
  10   3   6        1.02        1.60      1.04 o
  11   3   6        6.21        6.89      1.88 o
  12   3   6       10.69       12.65      2.19 o
  13   3   6        1.31        0.71      1.70 o
  14   3   6        4.44        9.20      3.59 o
 -12   4   6        0.49        4.57      3.22 o
 -11   4   6        0.93       -0.55      2.79 o
 -10   4   6        3.82        3.78      2.69 o
  -9   4   6        4.95        4.30      1.62 o
  -8   4   6        3.25        4.50      1.68 o
  -7   4   6        7.17        9.05      1.74 o
  -6   4   6        0.34       -0.43      1.54 o
  -5   4   6        0.02        0.53      1.53 o
  -4   4   6       90.58       82.07      2.35 o
  -3   4   6       85.74       82.99      2.74 o
  -2   4   6       32.23       35.53      1.33 o
  -1   4   6        8.63        8.10      0.94 o
   0   4   6      282.86      291.75      4.01 o
   1   4   6      130.85      143.71      2.97 o
   2   4   6        0.65       -0.05      0.46 o
   3   4   6      145.55      157.21      3.20 o
   4   4   6      153.40      144.90      7.78 o
   5   4   6      146.69      155.16      4.55 o
   6   4   6       98.33       88.47      3.49 o
   7   4   6        4.17        2.96      1.10 o
   8   4   6        0.02        0.47      1.11 o
   9   4   6       21.45       19.59      1.54 o
  10   4   6        8.68       10.21      1.35 o
  11   4   6        0.78        1.65      1.14 o
  12   4   6        1.18        3.32      1.92 o
  13   4   6        9.46       11.99      2.25 o
  14   4   6        4.49        5.19      2.01 o
  15   4   6        1.15        1.68      2.56 o
 -11   5   6        0.42        1.79      2.80 o
 -10   5   6        1.23        3.55      3.01 o
  -9   5   6        1.02        1.60      3.01 o
  -8   5   6        3.61        5.70      1.80 o
  -7   5   6        0.05       -0.03      1.61 o
  -6   5   6        1.54        0.70      1.34 o
  -5   5   6       11.77       12.63      1.83 o
  -4   5   6        9.70        8.33      1.77 o
  -3   5   6      381.58      376.16      5.47 o
  -2   5   6       11.67       12.47      1.66 o
  -1   5   6      401.31      394.74      4.73 o
   0   5   6       99.81      111.54      5.91 o
   1   5   6        4.19        4.02      0.88 o
   2   5   6       35.92       35.06      2.92 o
   3   5   6        0.00        0.59      0.68 o
   4   5   6       31.58       36.23      2.16 o
   5   5   6      212.93      206.50      4.00 o
   6   5   6        6.07        4.00      1.51 o
   7   5   6       49.08       52.26      1.98 o
   8   5   6       14.36       13.15      1.46 o
   9   5   6        0.15        0.31      1.24 o
  10   5   6        0.79        0.97      1.23 o
  11   5   6        0.96        0.94      1.31 o
  12   5   6       10.40       13.69      1.66 o
  13   5   6        0.04        2.31      1.94 o
  14   5   6        0.44        2.90      1.97 o
  15   5   6        8.01        6.66      3.28 o
 -10   6   6        0.02        1.29      3.02 o
  -9   6   6        0.73        0.72      2.79 o
  -8   6   6        0.02        0.13      3.11 o
  -7   6   6        2.81        1.35      1.48 o
  -6   6   6        7.16        5.68      1.74 o
  -5   6   6        0.00        0.69      1.44 o
  -4   6   6       18.77       18.33      1.95 o
  -3   6   6       14.63       13.03      1.91 o
  -2   6   6       24.39       24.35      3.17 o
  -1   6   6        2.41        1.40      2.08 o
   0   6   6        3.53        2.80      1.24 o
   1   6   6        4.02        4.06      0.93 o
   2   6   6        0.98        1.21      0.81 o
   3   6   6        1.73        1.45      0.86 o
   4   6   6       33.60       32.16      2.18 o
   5   6   6        8.23        8.70      1.67 o
   6   6   6        7.99        7.43      1.79 o
   7   6   6      437.62      431.81      6.20 o
   8   6   6      128.28      131.07      3.79 o
   9   6   6       18.93       20.86      1.68 o
  10   6   6        1.49        2.17      1.36 o
  11   6   6        5.60        5.52      1.35 o
  12   6   6        0.38        0.25      1.30 o
  13   6   6        0.02       -0.09      1.82 o
  14   6   6        6.24        9.22      2.41 o
  15   6   6        6.87        8.97      3.18 o
  -9   7   6        0.01        5.62      3.60 o
  -8   7   6        1.53        1.98      2.86 o
  -7   7   6        0.68        1.58      3.31 o
  -6   7   6        1.97        4.11      1.63 o
  -5   7   6       15.28       11.80      1.82 o
  -4   7   6        1.04        0.54      1.57 o
  -3   7   6       74.73       69.36      2.44 o
  -2   7   6       15.64       17.26      1.91 o
  -1   7   6      130.08      134.51      3.56 o
   0   7   6        2.29        1.07      1.13 o
   1   7   6        0.30        0.90      0.85 o
   2   7   6        0.09       -0.03      1.00 o
   3   7   6        1.44        1.65      1.02 o
   4   7   6       20.32       21.92      1.91 o
   5   7   6       44.78       49.97      2.51 o
   6   7   6       53.88       44.59      2.58 o
   7   7   6        1.20        0.11      1.79 o
   8   7   6      201.28      192.51      5.20 o
   9   7   6        1.28        2.22      1.79 o
  10   7   6        9.91       11.54      2.10 o
  11   7   6        2.52        4.06      1.54 o
  12   7   6        2.30        2.91      1.35 o
  13   7   6        4.05        6.38      1.55 o
  14   7   6        8.85        7.42      2.01 o
  15   7   6        1.78        1.91      2.09 o
  -8   8   6        0.03        0.27      3.28 o
  -7   8   6        0.60        0.39      3.08 o
  -6   8   6        5.04        6.61      1.76 o
  -5   8   6        1.83        3.29      1.64 o
  -4   8   6        5.68        6.39      1.51 o
  -3   8   6        0.46        0.74      1.65 o
  -2   8   6        0.53        2.41      1.69 o
  -1   8   6       15.19       16.98      1.94 o
   0   8   6       10.43        7.66      1.41 o
   1   8   6      199.93      195.75      3.31 o
   2   8   6       12.78       11.52      1.13 o
   3   8   6       28.15       27.02      1.23 o
   4   8   6       85.42       83.08      2.29 o
   5   8   6        9.40        7.54      2.00 o
   6   8   6       11.15        7.44      1.95 o
   7   8   6       15.71       14.07      2.15 o
   8   8   6      126.55      125.37      3.99 o
   9   8   6       41.40       41.85      2.73 o
  10   8   6        0.00       -0.39      2.05 o
  11   8   6        0.86        0.75      1.97 o
  12   8   6        2.42        2.18      1.85 o
  13   8   6        0.08        1.38      1.76 o
  14   8   6        4.47        7.74      2.21 o
  15   8   6        2.29        1.49      2.75 o
  -7   9   6        0.30        1.15      3.42 o
  -6   9   6        3.91        2.64      3.39 o
  -5   9   6        1.97        2.64      1.65 o
  -4   9   6        2.15        3.12      1.52 o
  -3   9   6        7.15        9.83      4.02 o
  -2   9   6        4.32        3.76      1.62 o
  -1   9   6        1.29        1.64      1.63 o
   0   9   6       81.65       79.79      2.57 o
   1   9   6        5.20        6.86      1.42 o
   2   9   6       70.97       71.84      2.27 o
   3   9   6       51.55       46.95      1.70 o
   4   9   6        7.21        5.36      0.98 o
   5   9   6       61.17       62.46      7.95 o
   6   9   6        2.62        1.54      1.78 o
   7   9   6        7.77        6.61      1.85 o
   8   9   6        0.45       -0.10      1.81 o
   9   9   6        2.92        4.61      1.96 o
  10   9   6       98.57      105.05      5.63 o
  11   9   6        8.30        8.07      2.22 o
  12   9   6        0.26        0.71      2.14 o
  13   9   6       21.72       26.66      2.73 o
  14   9   6        4.98        4.98      2.32 o
  15   9   6        1.17        3.75      3.45 o
  -6  10   6        0.12        0.52      2.82 o
  -5  10   6        0.78        1.91      2.26 o
  -4  10   6        4.81        5.23      1.53 o
  -3  10   6       13.24       14.45      2.16 o
  -2  10   6        3.19        2.65      1.70 o
  -1  10   6       46.42       48.33      2.86 o
   0  10   6        0.62        0.66      1.53 o
   1  10   6       52.00       40.80      2.12 o
   2  10   6       56.09       43.77      2.03 o
   3  10   6        5.70        4.91      1.26 o
   4  10   6       33.80       31.40      1.64 o
   5  10   6       24.78       25.83      1.69 o
   6  10   6        0.62       -0.30      1.78 o
   7  10   6       25.04       27.03      2.64 o
   8  10   6        0.97        0.53      1.86 o
   9  10   6        0.97        2.62      2.24 o
  10  10   6       17.02       18.32      2.53 o
  11  10   6       13.54       17.32      2.52 o
  12  10   6        1.36        2.47      2.32 o
  13  10   6        0.02       -0.14      2.20 o
  14  10   6        0.76       -0.84      2.00 o
  15  10   6        1.70        1.78      2.40 o
  -5  11   6        0.33        1.11      2.41 o
  -4  11   6        0.96        1.80      2.23 o
  -3  11   6        1.64        2.91      3.79 o
  -2  11   6        2.74        4.50      1.92 o
  -1  11   6       12.46       12.46      2.21 o
   0  11   6       10.51       12.35      1.69 o
   1  11   6        3.31        1.34      1.34 o
   2  11   6        7.86        7.51      1.48 o
   3  11   6        4.33        4.40      1.32 o
   4  11   6        1.01        1.13      1.14 o
   5  11   6        2.95        3.05      1.11 o
   6  11   6        3.59        2.93      3.06 o
   7  11   6        9.87       10.37      2.45 o
   8  11   6        0.27        0.79      2.01 o
   9  11   6        0.00        0.19      2.00 o
  10  11   6        1.75        4.97      2.49 o
  11  11   6       15.37       20.79      3.84 o
  12  11   6        1.78        3.13      2.25 o
  13  11   6        0.30        2.89      2.52 o
  14  11   6        0.77        0.19      2.29 o
  15  11   6        0.18       -3.21      3.21 o
  -4  12   6        0.33        1.74      2.84 o
  -3  12   6        1.35        1.77      3.08 o
  -2  12   6        1.11        2.29      1.75 o
  -1  12   6       13.87       19.70      2.49 o
   0  12   6        6.85        8.79      1.72 o
   1  12   6        0.19        1.30      1.50 o
   2  12   6        2.95        1.43      1.38 o
   3  12   6        4.00        5.54      1.48 o
   4  12   6       22.41       17.75      1.66 o
   5  12   6        0.59        0.97      1.66 o
   6  12   6        2.01        1.63      1.80 o
   7  12   6        0.68       -1.45      3.19 o
   8  12   6       12.43       11.20      3.28 o
   9  12   6        2.10        6.86      3.69 o
  10  12   6        2.22       -0.04      3.41 o
  11  12   6        2.51        4.51      2.50 o
  12  12   6        0.35       -0.13      2.41 o
  13  12   6        0.44        0.30      3.30 o
  14  12   6        0.48        0.06      3.11 o
  -3  13   6        0.01       -0.73      3.80 o
  -2  13   6        0.24       -0.65      3.58 o
  -1  13   6        0.30        0.86      1.98 o
   0  13   6        4.23        4.34      1.75 o
   1  13   6        2.22        5.32      1.65 o
   2  13   6        1.70        1.81      1.53 o
   3  13   6        4.58        3.46      1.47 o
   4  13   6       13.36       10.68      3.21 o
   5  13   6        1.73        1.38      2.10 o
   6  13   6        2.50        2.71      1.95 o
   7  13   6        2.03        1.66      3.25 o
   8  13   6        0.54       -0.07      3.36 o
   9  13   6        0.29        0.11      3.53 o
  10  13   6        0.74       -0.83      3.76 o
  11  13   6        0.51        0.79      3.24 o
  12  13   6        0.02        0.99      3.54 o
  13  13   6        0.05       -0.65      3.79 o
  -2  14   6        0.01        5.89      3.82 o
  -1  14   6        0.43        1.02      3.58 o
   0  14   6        0.43        0.67      2.09 o
   1  14   6        3.08        2.65      1.64 o
   2  14   6        1.67        1.72      1.56 o
   3  14   6        0.17       -1.93      1.93 o
   4  14   6        2.97        2.30      1.89 o
   5  14   6        0.45       -0.25      1.98 o
   6  14   6        1.28        1.12      1.97 o
   7  14   6        0.79        2.67      1.92 o
   8  14   6        0.03       -1.85      3.04 o
   9  14   6        0.25       -2.94      3.63 o
  10  14   6        0.47        2.20      2.87 o
  11  14   6        2.22        5.69      3.33 o
   0  15   6        0.04        2.36      3.51 o
   1  15   6        0.21        1.14      2.06 o
   2  15   6        0.17        0.84      2.02 o
   3  15   6        1.68       -1.18      1.96 o
   4  15   6        3.72        3.62      2.13 o
   5  15   6        2.12        2.52      2.33 o
   6  15   6        0.04        1.79      2.10 o
   7  15   6        0.03       -1.11      1.95 o
   8  15   6        1.14        2.44      2.16 o
   9  15   6        1.56        2.91      3.35 o
  10  15   6        0.55        1.49      3.42 o
   3  16   6        0.98        0.82      3.65 o
   4  16   6        0.28        0.06      2.45 o
   5  16   6        0.84        1.63      2.10 o
   6  16   6        0.03        0.52      2.22 o
   7  16   6        0.00        1.15      2.32 o
   8  16   6        1.43       -0.01      2.89 o
   9  16   6        1.30        3.15      2.92 o
  -6 -14   7        0.20        0.99      3.09 o
  -8 -13   7        1.21        2.75      3.25 o
  -7 -13   7        0.20        0.10      3.43 o
  -6 -13   7        1.43        1.89      2.84 o
  -5 -13   7        0.92        0.47      2.22 o
  -4 -13   7        0.44        1.73      3.11 o
  -3 -13   7        0.01       -1.81      3.24 o
  -2 -13   7        0.35       -1.05      2.35 o
  -1 -13   7        0.00       -2.12      3.01 o
   0 -13   7        0.00        0.16      2.74 o
 -10 -12   7        0.03       -0.03      3.45 o
  -9 -12   7        0.51        3.03      3.50 o
  -8 -12   7        0.17        1.07      2.66 o
  -7 -12   7        1.37        1.99      2.81 o
  -6 -12   7        0.01        0.85      2.77 o
  -5 -12   7        3.36        0.96      2.98 o
  -4 -12   7        0.25       -0.80      1.75 o
  -3 -12   7        0.05       -0.45      1.94 o
  -2 -12   7        0.40        0.83      1.95 o
  -1 -12   7        0.49        1.34      2.06 o
   0 -12   7        0.02        1.10      2.09 o
   1 -12   7        0.42        0.48      2.43 o
   2 -12   7        0.02        0.01      3.21 o
 -11 -11   7        0.04       -1.15      2.67 o
 -10 -11   7        0.78        3.24      3.65 o
  -9 -11   7        2.95        6.95      3.53 o
  -8 -11   7        3.06        4.90      3.34 o
  -7 -11   7        1.47        2.69      2.71 o
  -6 -11   7        0.00       -1.13      2.77 o
  -5 -11   7        1.39        2.52      2.24 o
  -4 -11   7        0.05        0.64      1.93 o
  -3 -11   7        0.03       -0.25      1.92 o
  -2 -11   7        0.05        0.84      1.93 o
  -1 -11   7        0.75        2.59      1.68 o
   0 -11   7        1.06        1.77      1.80 o
   1 -11   7        0.03       -0.77      1.87 o
   2 -11   7        3.47        3.65      1.99 o
   3 -11   7        0.09       -0.51      2.07 o
 -12 -10   7        0.73        0.96      3.35 o
 -11 -10   7        0.09       -2.96      3.40 o
 -10 -10   7        0.12        1.05      3.17 o
  -9 -10   7        0.37        2.81      3.34 o
  -8 -10   7       11.79       13.67      3.48 o
  -7 -10   7        0.03        1.28      3.05 o
  -6 -10   7        6.92        9.32      3.14 o
  -5 -10   7        0.44        1.91      2.68 o
  -4 -10   7       21.41       16.47      3.13 o
  -3 -10   7        5.33        5.30      1.89 o
  -2 -10   7        1.09        1.52      1.58 o
  -1 -10   7        0.02        0.05      1.65 o
   0 -10   7        0.02       -0.34      1.73 o
   1 -10   7        2.00        1.80      1.78 o
   2 -10   7        0.54        1.77      3.21 o
   3 -10   7        0.46       -1.92      2.50 o
   4 -10   7        1.01        4.46      3.58 o
   5 -10   7        0.25        2.78      3.17 o
 -12  -9   7        1.03        4.00      3.38 o
 -11  -9   7        1.13        0.10      2.71 o
 -10  -9   7        4.97        3.46      2.60 o
  -9  -9   7        2.06        1.63      3.21 o
  -8  -9   7        6.72       11.21      3.17 o
  -7  -9   7        1.45        0.19      2.32 o
  -6  -9   7        0.06       -1.31      2.81 o
  -5  -9   7        0.01       -1.62      2.67 o
  -4  -9   7        0.26        0.93      2.20 o
  -3  -9   7        0.25       -0.33      1.67 o
  -2  -9   7        1.27        0.93      1.61 o
  -1  -9   7        0.12        0.12      1.43 o
   0  -9   7        0.00        0.08      1.18 o
   1  -9   7        0.35        0.59      1.80 o
   2  -9   7        0.38       -0.37      1.84 o
   3  -9   7        2.38        3.85      2.89 o
   4  -9   7        0.02        2.75      2.89 o
   5  -9   7        0.18        0.35      2.66 o
   6  -9   7        0.45       -0.04      2.80 o
 -13  -8   7        0.67       -0.07      3.48 o
 -12  -8   7        1.22       -2.44      3.35 o
 -11  -8   7        0.01        2.59      2.90 o
 -10  -8   7        0.04       -1.88      3.17 o
  -9  -8   7        0.52        1.10      3.20 o
  -8  -8   7       23.89       30.31      3.87 o
  -7  -8   7        1.13        5.96      2.94 o
  -6  -8   7        5.97        7.79      2.89 o
  -5  -8   7        7.19        8.36      2.46 o
  -4  -8   7        8.22        7.34      2.34 o
  -3  -8   7        6.21        5.45      1.69 o
  -2  -8   7       13.17       13.15      1.79 o
  -1  -8   7        0.61        1.14      1.42 o
   0  -8   7        0.17        0.72      1.26 o
   1  -8   7        7.77        8.29      1.72 o
   2  -8   7        0.76        1.35      1.62 o
   3  -8   7        0.05        0.18      1.66 o
   4  -8   7        0.35        0.67      1.69 o
   5  -8   7        0.19       -0.57      2.56 o
   6  -8   7        0.02        0.84      2.79 o
   7  -8   7        3.74        4.70      3.38 o
   8  -8   7        0.32        2.05      3.23 o
 -13  -7   7        0.68        0.61      3.26 o
 -12  -7   7        1.32       -3.18      3.18 o
 -11  -7   7        3.23        4.11      3.35 o
 -10  -7   7        3.16        6.36      2.75 o
  -9  -7   7        1.00        0.13      3.04 o
  -8  -7   7       21.27       28.43      3.84 o
  -7  -7   7        4.82        3.10      2.84 o
  -6  -7   7        1.04        1.51      2.63 o
  -5  -7   7        0.14       -0.04      2.54 o
  -4  -7   7       47.74       47.76      2.56 o
  -3  -7   7        2.82        2.88      1.51 o
  -2  -7   7        0.79       -0.09      1.44 o
  -1  -7   7        7.29        8.51      2.95 o
   0  -7   7       10.30        9.66      1.60 o
   1  -7   7        0.00        0.65      1.00 o
   2  -7   7        7.39        6.97      1.70 o
   3  -7   7        0.16       -0.46      1.52 o
   4  -7   7        0.00       -0.11      1.55 o
   5  -7   7        0.16       -0.61      2.83 o
   6  -7   7        0.68        2.22      3.20 o
   7  -7   7        0.30        1.31      2.94 o
   8  -7   7        1.06        2.73      2.88 o
   9  -7   7        0.68        0.17      2.28 o
 -14  -6   7        5.12       10.48      2.31 o
 -13  -6   7        0.60        1.38      2.03 o
 -12  -6   7        0.04        1.15      3.07 o
 -11  -6   7        0.12       -1.93      3.23 o
 -10  -6   7        2.05        3.86      3.04 o
  -9  -6   7        3.31        4.60      2.89 o
  -8  -6   7       42.03       40.56      2.23 o
  -7  -6   7        0.03        0.00      2.21 o
  -6  -6   7      126.75      116.09      4.92 o
  -5  -6   7       10.54       10.35      1.69 o
  -4  -6   7       15.31       15.32      1.83 o
  -3  -6   7        8.50        8.77      1.64 o
  -2  -6   7        0.08        0.04      1.35 o
  -1  -6   7        4.26        2.93      1.37 o
   0  -6   7       16.68       19.81      1.73 o
   1  -6   7        0.17        0.19      0.91 o
   2  -6   7        0.10        0.05      0.83 o
   3  -6   7        0.84        1.15      1.42 o
   4  -6   7        1.49        0.68      1.39 o
   5  -6   7        0.14       -0.43      2.83 o
   6  -6   7        0.18        0.02      1.64 o
   7  -6   7        1.66        4.21      3.06 o
   8  -6   7        3.78        3.70      2.70 o
   9  -6   7        0.08       -0.51      1.73 o
  10  -6   7        0.26        2.12      2.98 o
 -14  -5   7        0.12        2.83      2.06 o
 -13  -5   7        1.00        0.08      1.82 o
 -12  -5   7        8.34        8.97      1.96 o
 -11  -5   7        1.88        2.88      1.85 o
 -10  -5   7        2.85        3.68      2.08 o
  -9  -5   7       27.56       25.87      2.97 o
  -8  -5   7        2.04        3.21      1.17 o
  -7  -5   7       33.54       30.33      2.41 o
  -6  -5   7      127.69      121.07      8.32 o
  -5  -5   7       25.26       27.38      2.04 o
  -4  -5   7      116.82      116.47      3.25 o
  -3  -5   7       15.18       10.62      1.52 o
  -2  -5   7        0.38        0.13      1.29 o
  -1  -5   7        2.83        3.58      1.29 o
   0  -5   7       32.87       34.20      1.98 o
   1  -5   7       61.32       57.38      2.24 o
   2  -5   7       22.80       20.90      1.43 o
   3  -5   7        3.86        3.39      0.70 o
   4  -5   7        9.41        6.96      3.00 o
   5  -5   7        1.64        1.01      2.47 o
   6  -5   7        8.95        7.47      1.58 o
   7  -5   7        1.16        0.70      2.38 o
   8  -5   7        2.47        1.73      2.68 o
   9  -5   7        3.22        4.61      1.67 o
  10  -5   7        0.07       -0.43      1.55 o
 -14  -4   7        2.96        4.92      2.12 o
 -13  -4   7        1.57        0.44      2.08 o
 -12  -4   7        3.48        4.63      2.02 o
 -11  -4   7       16.18       17.84      2.35 o
 -10  -4   7       27.72       34.67      2.97 o
  -9  -4   7        1.01        2.27      1.49 o
  -8  -4   7       31.05       29.97      1.41 o
  -7  -4   7        0.10        0.67      0.82 o
  -6  -4   7        0.00        0.60      1.22 o
  -5  -4   7        5.05        5.27      1.65 o
  -4  -4   7      305.58      301.98      4.63 o
  -3  -4   7       50.17       53.04      2.27 o
  -2  -4   7       18.27       15.47      1.59 o
  -1  -4   7        0.98        0.63      0.60 o
   0  -4   7        4.28        6.35      1.32 o
   1  -4   7       38.05       35.79      1.83 o
   2  -4   7        2.86        3.95      0.82 o
   3  -4   7        8.05        8.62      0.84 o
   4  -4   7        3.89        4.69      2.79 o
   5  -4   7        9.53        8.34      2.72 o
   6  -4   7       44.52       45.05      2.30 o
   7  -4   7       10.67        8.07      1.63 o
   8  -4   7        4.24        6.08      1.80 o
   9  -4   7        0.38       -0.06      1.44 o
  10  -4   7        1.37        1.26      1.57 o
  11  -4   7        0.55        2.86      2.14 o
 -14  -3   7        0.13       -0.54      2.12 o
 -13  -3   7        0.95        2.55      1.85 o
 -12  -3   7        3.52        3.45      2.15 o
 -11  -3   7        0.03       -0.01      1.60 o
 -10  -3   7        9.04       11.83      1.97 o
  -9  -3   7        6.33        6.68      1.61 o
  -8  -3   7       12.17        8.75      1.66 o
  -7  -3   7        6.92        5.99      0.85 o
  -6  -3   7       14.91       12.77      1.47 o
  -5  -3   7       40.59       39.08      2.05 o
  -4  -3   7        1.17        1.11      1.01 o
  -3  -3   7        1.84        1.37      1.16 o
  -2  -3   7       83.00       80.77      3.89 o
  -1  -3   7       52.59       51.63      1.47 o
   0  -3   7       13.13       13.38      1.40 o
   1  -3   7       27.33       27.10      1.29 o
   2  -3   7       35.03       33.87      1.05 o
   3  -3   7       52.05       47.83      1.14 o
   4  -3   7       71.92       73.11      1.78 o
   5  -3   7       23.01       19.75      1.56 o
   6  -3   7        1.44        1.95      1.24 o
   7  -3   7        8.63        7.21      1.21 o
   8  -3   7        8.71        8.07      1.80 o
   9  -3   7        7.08        8.09      1.51 o
  10  -3   7        0.00       -0.87      1.69 o
  11  -3   7        0.28       -1.62      1.78 o
  12  -3   7        0.02       -1.33      3.02 o
 -14  -2   7        1.19       -1.44      3.03 o
 -13  -2   7        2.76        1.24      1.88 o
 -12  -2   7        3.97        5.96      1.77 o
 -11  -2   7       15.26       20.29      2.35 o
 -10  -2   7        1.01        1.15      1.57 o
  -9  -2   7       18.29       26.29      2.10 o
  -8  -2   7        1.06        1.25      1.39 o
  -7  -2   7        7.70        8.65      1.46 o
  -6  -2   7       30.43       28.98      1.21 o
  -5  -2   7      245.78      232.34      2.84 o
  -4  -2   7        0.35        0.34      0.67 o
  -3  -2   7      200.18      207.65      3.56 o
  -2  -2   7        2.94        2.74      1.15 o
  -1  -2   7      202.60      227.79      3.74 o
   0  -2   7       55.43       63.66      2.83 o
   1  -2   7      100.07       99.46      2.59 o
   2  -2   7       34.26       33.40      1.31 o
   3  -2   7       16.52       14.69      0.86 o
   4  -2   7       18.06       15.35      1.18 o
   5  -2   7       36.01       38.04      2.12 o
   6  -2   7        1.57        1.33      0.87 o
   7  -2   7       51.71       46.78      2.42 o
   8  -2   7        7.60        8.08      1.79 o
   9  -2   7        9.05       10.13      1.56 o
  10  -2   7        5.64        6.75      1.98 o
  11  -2   7        0.00        1.99      1.84 o
  12  -2   7        0.21        0.36      1.98 o
 -13  -1   7        0.12       -0.98      1.92 o
 -12  -1   7        0.28        1.44      1.77 o
 -11  -1   7        0.21        0.15      1.59 o
 -10  -1   7        6.09        7.83      1.72 o
  -9  -1   7        0.45        0.73      1.55 o
  -8  -1   7        7.13        7.26      1.57 o
  -7  -1   7       47.61       46.89      2.67 o
  -6  -1   7       10.51       10.69      0.71 o
  -5  -1   7       15.42       12.89      1.32 o
  -4  -1   7       38.55       38.39      1.38 o
  -3  -1   7        1.61        1.53      0.55 o
  -2  -1   7      101.47      107.43      2.64 o
  -1  -1   7       74.34       73.19      2.27 o
   0  -1   7       78.41       82.38      2.38 o
   1  -1   7       12.13       12.28      1.27 o
   2  -1   7       11.37       10.84      0.52 o
   3  -1   7       56.08       58.38      2.26 o
   4  -1   7       18.93       18.89      0.71 o
   5  -1   7        0.60        0.54      0.51 o
   6  -1   7        0.01       -0.03      0.47 o
   7  -1   7       19.68       20.70      1.92 o
   8  -1   7        0.03        0.24      1.45 o
   9  -1   7        3.00        4.25      1.25 o
  10  -1   7        0.32        0.37      1.66 o
  11  -1   7        0.30        2.48      1.66 o
  12  -1   7        0.32        1.45      1.96 o
  13  -1   7        0.13        3.00      3.04 o
 -13   0   7        0.03       -0.31      3.14 o
 -12   0   7        1.92        4.37      1.84 o
 -11   0   7        0.00       -0.89      1.61 o
 -10   0   7        0.43        1.56      1.47 o
  -9   0   7       21.34       22.01      2.13 o
  -8   0   7        8.64        8.85      1.59 o
  -7   0   7       25.15       22.07      1.88 o
  -6   0   7       14.41       13.06      1.49 o
  -5   0   7       48.24       48.62      1.18 o
  -4   0   7       39.25       39.86      1.20 o
  -3   0   7       17.95       17.71      0.84 o
  -2   0   7       13.74       13.02      1.11 o
  -1   0   7        2.09        2.17      0.61 o
   0   0   7      175.59      175.00      5.73 o
   1   0   7       22.85       17.80      1.53 o
   2   0   7        6.54        5.37      0.43 o
   3   0   7      140.34      131.21      1.93 o
   4   0   7       26.18       23.88      1.13 o
   5   0   7       59.99       64.88      1.67 o
   6   0   7        3.25        2.92      0.80 o
   7   0   7        4.67        4.71      0.85 o
   8   0   7       61.51       59.80      3.45 o
   9   0   7        0.06        0.33      1.08 o
  10   0   7        8.07        7.47      1.88 o
  11   0   7        4.22        2.52      1.87 o
  12   0   7        4.57        5.59      2.29 o
  13   0   7        0.70        0.17      2.92 o
 -13   1   7        0.13       -1.49      2.95 o
 -12   1   7        5.23        7.17      2.90 o
 -11   1   7        0.43        2.09      3.88 o
 -10   1   7        0.28       -0.12      1.53 o
  -9   1   7       13.77       15.42      1.91 o
  -8   1   7       10.96       10.15      1.66 o
  -7   1   7        0.93        0.39      1.21 o
  -6   1   7       38.09       35.53      2.06 o
  -5   1   7      176.12      160.59      6.41 o
  -4   1   7      290.12      292.30      5.96 o
  -3   1   7        0.37        0.16      0.55 o
  -2   1   7       10.79       10.47      0.86 o
  -1   1   7       19.72       14.84      1.66 o
   0   1   7       99.43       99.49      2.52 o
   1   1   7       33.79       34.03      2.68 o
   2   1   7       20.69       20.32      1.51 o
   3   1   7       88.23       92.61      1.80 o
   4   1   7      765.54      758.42      4.90 o
   5   1   7       15.92       14.28      1.06 o
   6   1   7        4.59        3.13      0.91 o
   7   1   7        8.58        8.95      1.06 o
   8   1   7       31.20       33.11      1.21 o
   9   1   7        7.01        7.38      1.70 o
  10   1   7        1.82        2.11      1.60 o
  11   1   7        2.70        3.62      1.87 o
  12   1   7        6.48       10.64      2.11 o
  13   1   7        0.02        1.32      1.90 o
  14   1   7        0.02       -0.54      2.73 o
 -12   2   7        0.30        0.82      2.88 o
 -11   2   7        0.18        0.53      1.59 o
 -10   2   7        0.26       -0.34      1.39 o
  -9   2   7       11.61       11.94      2.41 o
  -8   2   7        0.01        0.76      1.47 o
  -7   2   7        1.16        0.80      1.37 o
  -6   2   7       43.30       40.97      3.57 o
  -5   2   7        0.01        1.75      2.53 o
  -4   2   7       42.89       39.05      1.37 o
  -3   2   7       15.13       13.80      0.73 o
  -2   2   7        9.83        9.25      0.90 o
  -1   2   7       32.15       31.68      1.59 o
   0   2   7        3.86        4.99      0.39 o
   1   2   7        1.70        2.63      0.35 o
   2   2   7       28.73       32.47      2.18 o
   3   2   7      193.36      186.38      4.74 o
   4   2   7        3.26        3.55      0.88 o
   5   2   7        0.83        1.16      0.87 o
   6   2   7        1.52        1.23      0.97 o
   7   2   7       64.36       65.21      1.93 o
   8   2   7       11.13       10.93      0.84 o
   9   2   7        0.51        0.29      0.96 o
  10   2   7       12.78       12.38      1.86 o
  11   2   7        4.33        6.70      1.83 o
  12   2   7        2.25        2.63      1.91 o
  13   2   7        2.58        2.65      2.06 o
  14   2   7        3.15        0.00      2.46 o
 -12   3   7        2.50        6.99      3.12 o
 -11   3   7        0.80        2.14      2.76 o
 -10   3   7        6.58       11.73      1.99 o
  -9   3   7        0.19        0.62      1.57 o
  -8   3   7        1.44        1.24      1.50 o
  -7   3   7        1.02        0.13      1.54 o
  -6   3   7        2.01        2.91      1.60 o
  -5   3   7      180.78      169.75      4.03 o
  -4   3   7       21.83       23.23      1.91 o
  -3   3   7      202.64      182.46      1.97 o
  -2   3   7       24.20       22.20      1.21 o
  -1   3   7       80.89       86.04      1.91 o
   0   3   7       29.53       31.43      1.18 o
   1   3   7       21.99       23.23      0.79 o
   2   3   7        5.16        5.38      0.38 o
   3   3   7        3.35        3.75      0.73 o
   4   3   7       19.59       21.24      1.71 o
   5   3   7      419.24      437.93      4.18 o
   6   3   7      327.42      305.91      3.73 o
   7   3   7       10.54       10.64      0.59 o
   8   3   7        0.36        1.16      1.08 o
   9   3   7        1.46        2.07      1.05 o
  10   3   7        2.48        3.47      1.07 o
  11   3   7        0.10       -0.11      1.51 o
  12   3   7       10.35       11.60      2.27 o
  13   3   7        4.39        6.25      2.27 o
  14   3   7        0.56        1.74      2.17 o
 -11   4   7        1.42        2.86      2.38 o
 -10   4   7        0.17       -0.99      2.53 o
  -9   4   7        1.55        2.38      1.62 o
  -8   4   7        0.00        0.69      1.60 o
  -7   4   7        1.01        0.09      1.74 o
  -6   4   7        2.90        3.28      1.70 o
  -5   4   7        8.53        7.50      2.31 o
  -4   4   7      102.51       95.17      3.14 o
  -3   4   7       77.87       72.58      1.82 o
  -2   4   7      107.47      105.82      2.16 o
  -1   4   7       12.17       11.58      1.07 o
   0   4   7      107.00      115.51      3.12 o
   1   4   7       63.25       68.36      1.63 o
   2   4   7       19.71       16.28      1.53 o
   3   4   7        0.34        0.22      0.59 o
   4   4   7       45.84       37.64      1.35 o
   5   4   7       55.80       43.64      1.74 o
   6   4   7        1.71        1.65      0.43 o
   7   4   7      218.60      215.29      3.44 o
   8   4   7       75.62       87.20      2.86 o
   9   4   7       14.02       14.21      1.40 o
  10   4   7       14.42       14.69      1.49 o
  11   4   7        1.12       -0.22      1.60 o
  12   4   7        7.52       10.30      2.28 o
  13   4   7        2.02        2.40      1.90 o
  14   4   7        0.79        1.24      2.16 o
 -11   5   7        0.07       -0.48      2.48 o
 -10   5   7        0.10        0.48      2.93 o
  -9   5   7        0.06        2.97      3.07 o
  -8   5   7        1.36        0.37      1.83 o
  -7   5   7        0.03        0.35      1.62 o
  -6   5   7        0.33       -0.19      1.56 o
  -5   5   7       15.26       13.61      1.86 o
  -4   5   7        0.02       -0.48      1.55 o
  -3   5   7       12.03        7.69      1.64 o
  -2   5   7      157.96      158.15      2.72 o
  -1   5   7      374.65      363.23     10.23 o
   0   5   7       18.16       16.21      1.58 o
   1   5   7        2.92        3.11      1.33 o
   2   5   7       36.19       39.61      2.07 o
   3   5   7        2.40        3.92      0.58 o
   4   5   7       42.62       41.73      1.75 o
   5   5   7        0.64        2.38      0.64 o
   6   5   7      167.88      146.61      5.40 o
   7   5   7      110.46      102.72      3.29 o
   8   5   7       71.08       60.73      2.18 o
   9   5   7        1.60        2.24      1.22 o
  10   5   7        8.33        9.09      1.49 o
  11   5   7        4.09        4.16      1.31 o
  12   5   7        0.00       -1.13      1.99 o
  13   5   7        2.16        3.27      2.00 o
  14   5   7        7.98       10.45      2.31 o
  15   5   7        0.00        1.02      3.07 o
 -10   6   7        0.68       -1.69      3.33 o
  -9   6   7        4.98        9.46      3.44 o
  -8   6   7        0.01       -0.46      1.64 o
  -7   6   7        0.49        0.45      1.82 o
  -6   6   7       11.04       13.78      2.01 o
  -5   6   7        0.04        1.48      1.75 o
  -4   6   7       35.38       34.66      2.35 o
  -3   6   7       34.89       36.46      2.33 o
  -2   6   7       17.11       17.12      2.24 o
  -1   6   7      184.12      184.10      3.79 o
   0   6   7        4.85        4.94      1.73 o
   1   6   7      124.62      121.95      3.23 o
   2   6   7        2.50        2.89      0.94 o
   3   6   7       16.90       16.40      1.45 o
   4   6   7        7.40        6.33      0.91 o
   5   6   7       40.99       37.29      2.28 o
   6   6   7      160.20      149.15      8.16 o
   7   6   7        8.75        6.46      1.74 o
   8   6   7       38.01       43.46      3.89 o
   9   6   7       27.33       36.43      2.57 o
  10   6   7       20.55       19.15      1.71 o
  11   6   7        3.03        2.88      1.42 o
  12   6   7        9.66       12.46      1.71 o
  13   6   7        1.68        2.81      2.54 o
  14   6   7        0.12       -0.45      2.09 o
  15   6   7        1.08        0.91      2.11 o
  -9   7   7        0.12        2.64      3.50 o
  -8   7   7        1.42        2.86      3.47 o
  -7   7   7        0.08       -0.48      1.68 o
  -6   7   7        1.97        2.70      2.27 o
  -5   7   7        9.37        8.07      1.93 o
  -4   7   7        0.37        1.33      1.72 o
  -3   7   7        0.88        0.01      1.60 o
  -2   7   7        6.94        6.90      1.67 o
  -1   7   7       66.82       62.12      4.01 o
   0   7   7       77.41       77.08      2.99 o
   1   7   7       83.85       79.31      2.24 o
   2   7   7        1.95        2.06      1.01 o
   3   7   7        3.43        3.32      1.01 o
   4   7   7       99.51       88.63      3.44 o
   5   7   7       19.87       21.79      1.35 o
   6   7   7        7.94        6.18      1.82 o
   7   7   7        3.53        5.72      2.99 o
   8   7   7        8.64        6.14      1.77 o
   9   7   7        0.41        2.02      1.79 o
  10   7   7       45.08       42.67      2.78 o
  11   7   7        1.60        4.88      1.92 o
  12   7   7        4.59        7.94      1.61 o
  13   7   7        9.43        6.79      2.20 o
  14   7   7        3.21        4.03      2.25 o
  15   7   7        0.15       -1.03      2.37 o
  -8   8   7        0.52        3.65      3.23 o
  -7   8   7        4.94        9.04      3.43 o
  -6   8   7        0.00        1.19      1.64 o
  -5   8   7        0.33        1.22      1.68 o
  -4   8   7        0.28        0.00      1.71 o
  -3   8   7       11.83       13.95      2.01 o
  -2   8   7        0.05        0.02      2.21 o
  -1   8   7       15.59       13.76      2.82 o
   0   8   7       27.61       27.52      3.25 o
   1   8   7       24.09       21.65      1.57 o
   2   8   7       57.90       49.56      2.13 o
   3   8   7        0.02        0.33      1.07 o
   4   8   7        0.01       -0.16      1.12 o
   5   8   7      162.76      153.64      8.02 o
   6   8   7        3.11        1.85      1.88 o
   7   8   7        1.13        2.52      1.91 o
   8   8   7       12.70       10.79      1.99 o
   9   8   7        2.59        1.77      1.84 o
  10   8   7        9.90       10.89      2.25 o
  11   8   7        6.89        6.59      2.16 o
  12   8   7        1.36        1.11      1.96 o
  13   8   7        0.71        1.72      2.08 o
  14   8   7        0.03       -1.90      2.93 o
  15   8   7        0.21        1.58      3.53 o
  -7   9   7        0.96        1.37      3.04 o
  -6   9   7        0.34       -0.32      3.28 o
  -5   9   7        0.51        0.13      1.78 o
  -4   9   7        0.35        0.28      1.87 o
  -3   9   7        0.13       -0.34      1.72 o
  -2   9   7        0.68        0.67      2.28 o
  -1   9   7        0.51       -0.03      1.61 o
   0   9   7        3.03        2.71      1.76 o
   1   9   7        3.83        2.59      1.62 o
   2   9   7        7.66        8.71      1.41 o
   3   9   7        2.27        3.10      1.28 o
   4   9   7       28.84       29.13      1.78 o
   5   9   7        1.68        2.86      1.21 o
   6   9   7        1.53        0.84      1.94 o
   7   9   7        7.74        5.94      2.02 o
   8   9   7        0.04       -0.17      1.90 o
   9   9   7        0.11        0.77      2.14 o
  10   9   7       10.96       14.11      2.42 o
  11   9   7        8.04        7.87      2.68 o
  12   9   7        1.08        0.99      2.02 o
  13   9   7        0.48        0.89      2.09 o
  14   9   7        0.00       -0.42      2.19 o
  15   9   7        0.05        1.45      3.45 o
  -6  10   7        0.00        2.47      3.62 o
  -5  10   7        0.23        0.41      2.94 o
  -4  10   7        0.14        0.70      1.74 o
  -3  10   7        1.46        3.28      1.95 o
  -2  10   7        2.30        2.47      1.93 o
  -1  10   7       46.69       50.35      3.31 o
   0  10   7        4.80        3.82      1.68 o
   1  10   7        1.05        0.90      1.27 o
   2  10   7        0.18        0.46      1.24 o
   3  10   7        1.08        1.11      1.10 o
   4  10   7        0.02        0.73      1.27 o
   5  10   7       20.61       20.68      1.77 o
   6  10   7        1.30        1.84      1.84 o
   7  10   7        5.97        9.18      2.39 o
   8  10   7       10.28       12.29      4.81 o
   9  10   7        0.60        1.36      2.32 o
  10  10   7        4.95        5.07      2.44 o
  11  10   7        4.50        3.57      2.35 o
  12  10   7        0.01       -0.48      2.09 o
  13  10   7        2.71        2.64      2.02 o
  14  10   7        0.28        1.09      2.38 o
  -5  11   7        0.59        3.22      3.43 o
  -4  11   7        1.39       -0.26      3.12 o
  -3  11   7        0.54        1.93      1.75 o
  -2  11   7        0.09       -0.04      1.78 o
  -1  11   7        2.46        2.43      1.75 o
   0  11   7        6.51        7.26      1.95 o
   1  11   7        0.79        1.18      1.45 o
   2  11   7        1.76        2.44      1.39 o
   3  11   7       12.88        9.71      1.36 o
   4  11   7        1.41        1.63      1.10 o
   5  11   7        0.01       -0.53      1.57 o
   6  11   7        6.12        7.60      1.63 o
   7  11   7        0.75        2.17      2.12 o
   8  11   7        0.01        1.37      2.28 o
   9  11   7       16.53       18.80      2.59 o
  10  11   7        7.86        4.74      2.10 o
  11  11   7        0.04        1.68      2.33 o
  12  11   7        1.71       -0.37      2.40 o
  13  11   7        1.65        2.55      2.10 o
  14  11   7        2.45        2.92      2.39 o
  -4  12   7        0.17       -0.25      3.01 o
  -3  12   7        0.79        2.45      2.91 o
  -2  12   7        0.27        1.95      1.93 o
  -1  12   7        0.41       -0.64      2.09 o
   0  12   7        0.54        1.87      1.96 o
   1  12   7        0.49        1.55      1.45 o
   2  12   7        2.19        2.87      1.48 o
   3  12   7        0.49        2.01      1.26 o
   4  12   7        1.17        2.24      1.83 o
   5  12   7        0.00        0.53      1.79 o
   6  12   7        0.00        1.43      1.70 o
   7  12   7        5.70        4.77      1.74 o
   8  12   7        1.78        3.14      2.48 o
   9  12   7        4.82        4.09      2.31 o
  10  12   7        3.46        6.64      3.92 o
  11  12   7        0.09        3.51      2.16 o
  12  12   7        1.39        4.20      2.34 o
  13  12   7        1.35        0.85      2.34 o
  -2  13   7        0.45       -2.77      2.89 o
  -1  13   7        0.94        2.36      2.11 o
   0  13   7        0.02       -1.07      2.10 o
   1  13   7        0.09        0.76      1.48 o
   2  13   7        0.79       -0.13      1.56 o
   3  13   7        2.89        1.72      2.12 o
   4  13   7        4.69        3.82      2.11 o
   5  13   7        0.31        2.18      2.06 o
   6  13   7        1.16        3.42      2.74 o
   7  13   7        0.90        0.37      2.22 o
   8  13   7        9.34        7.99      3.82 o
   9  13   7        1.09        1.86      3.11 o
  10  13   7        9.83       11.84      4.11 o
  11  13   7        2.32        2.51      3.01 o
  12  13   7        1.27        2.27      3.77 o
  -1  14   7        0.00       -0.65      3.47 o
   0  14   7        0.04       -1.05      1.96 o
   1  14   7        0.02       -0.85      2.55 o
   2  14   7        0.00        1.03      2.20 o
   3  14   7        8.35        8.19      2.39 o
   4  14   7        2.44        2.49      2.35 o
   5  14   7        3.82        4.02      2.20 o
   6  14   7        1.75        0.21      1.92 o
   7  14   7        0.45       -0.08      1.92 o
   8  14   7        0.84        0.04      1.99 o
   9  14   7        1.83        1.42      3.35 o
  10  14   7        1.74        3.33      3.02 o
  11  14   7        0.02       -0.34      3.14 o
   0  15   7        0.09        0.98      3.32 o
   1  15   7        1.02        0.73      3.01 o
   2  15   7        0.24        3.05      2.10 o
   3  15   7        2.22        0.94      2.20 o
   4  15   7        0.63       -2.77      3.73 o
   5  15   7        0.10       -0.57      1.86 o
   6  15   7        0.08       -0.38      2.03 o
   7  15   7        0.38        1.15      2.02 o
   8  15   7        0.13        1.45      2.55 o
   9  15   7        0.91        3.39      3.54 o
   4  16   7        4.44        1.50      3.18 o
   5  16   7        1.05        1.56      3.47 o
   6  16   7        0.00        4.68      2.84 o
   7  16   7        0.19        0.06      3.37 o
   8  16   7        2.36        0.19      3.56 o
  -7 -13   8        1.35        2.03      3.48 o
  -6 -13   8        0.89        0.64      2.87 o
  -5 -13   8        1.57        5.02      2.92 o
  -3 -13   8        0.26       -1.70      3.02 o
  -2 -13   8        0.01       -2.33      3.16 o
  -9 -12   8        0.00       -0.24      3.15 o
  -8 -12   8        1.15       -1.23      2.22 o
  -7 -12   8        0.12       -0.70      2.66 o
  -6 -12   8        0.03        1.23      1.81 o
  -5 -12   8        0.53        2.04      1.84 o
  -4 -12   8        1.85        1.57      2.30 o
  -3 -12   8        1.81        1.34      2.94 o
  -2 -12   8        0.14        0.29      2.05 o
  -1 -12   8        0.13       -0.08      2.30 o
   0 -12   8        0.12       -0.57      2.90 o
 -10 -11   8        0.15        0.65      3.52 o
  -9 -11   8        0.21        0.12      1.93 o
  -8 -11   8        0.27        0.29      1.87 o
  -7 -11   8        3.39        4.61      2.00 o
  -6 -11   8        0.03       -1.47      1.87 o
  -5 -11   8        0.00       -1.51      2.06 o
  -4 -11   8        0.16       -0.96      1.99 o
  -3 -11   8        0.41       -0.41      1.91 o
  -2 -11   8        0.89        0.40      3.34 o
  -1 -11   8        0.13       -0.16      1.90 o
   0 -11   8        0.39        1.79      1.87 o
   1 -11   8        0.01       -1.10      1.86 o
   2 -11   8        0.24        0.68      2.85 o
 -11 -10   8        0.08        2.70      3.37 o
 -10 -10   8        0.03        1.37      3.19 o
  -9 -10   8        0.00        1.44      1.80 o
  -8 -10   8       13.07       12.28      2.13 o
  -7 -10   8        0.14        1.04      2.02 o
  -6 -10   8        0.16        0.41      1.74 o
  -5 -10   8        2.54        1.10      1.75 o
  -4 -10   8        1.32        0.93      1.82 o
  -3 -10   8        1.63       -0.01      1.76 o
  -2 -10   8        5.55        6.93      1.70 o
  -1 -10   8        0.67        2.30      1.94 o
   0 -10   8        0.24        0.14      1.74 o
   1 -10   8        0.02       -0.30      1.97 o
   2 -10   8        0.12        0.10      1.89 o
   3 -10   8        0.36        2.26      3.17 o
   4 -10   8        0.01       -1.76      3.03 o
 -11  -9   8        0.76       -1.91      2.81 o
 -10  -9   8        2.58        1.67      2.97 o
  -9  -9   8        0.15       -1.06      1.62 o
  -8  -9   8       12.40       13.73      2.22 o
  -7  -9   8        6.41        6.26      2.01 o
  -6  -9   8        0.07        0.35      1.83 o
  -5  -9   8        0.01        0.81      1.71 o
  -4  -9   8        0.45        0.80      1.93 o
  -3  -9   8        0.02        0.44      1.64 o
  -2  -9   8        0.02        1.75      2.18 o
  -1  -9   8        0.74        1.18      1.56 o
   0  -9   8        0.00        0.97      1.64 o
   1  -9   8        1.85        1.03      1.77 o
   2  -9   8        0.00       -1.85      1.86 o
   3  -9   8        0.04        3.10      3.52 o
   4  -9   8        0.00       -1.08      2.88 o
   5  -9   8        0.15        3.73      3.34 o
 -12  -8   8        1.40        3.49      2.91 o
 -11  -8   8        0.34        0.49      3.31 o
 -10  -8   8        2.46        5.30      2.96 o
  -9  -8   8        0.42        2.77      2.74 o
  -8  -8   8       10.21        9.33      1.86 o
  -7  -8   8        0.47        2.50      1.66 o
  -6  -8   8        0.10       -0.69      1.61 o
  -5  -8   8        7.39        6.19      1.85 o
  -4  -8   8        2.12        0.12      1.68 o
  -3  -8   8        0.89        1.49      1.69 o
  -2  -8   8        5.36        5.96      1.77 o
  -1  -8   8        0.03        0.41      1.46 o
   0  -8   8        1.03        1.81      1.04 o
   1  -8   8        5.49        4.75      1.82 o
   2  -8   8        0.23        0.31      1.67 o
   3  -8   8        0.05        0.93      2.12 o
   4  -8   8        0.09       -0.66      2.61 o
   5  -8   8        0.01       -0.37      3.47 o
   6  -8   8        0.20        1.62      3.42 o
   7  -8   8        0.72        1.85      3.26 o
 -12  -7   8        0.35        4.88      3.22 o
 -11  -7   8        0.93       -0.69      3.11 o
 -10  -7   8        4.22        2.00      3.23 o
  -9  -7   8        1.02        1.67      2.86 o
  -8  -7   8        0.76        2.48      1.37 o
  -7  -7   8       13.34       10.88      1.94 o
  -6  -7   8        0.01       -1.17      1.51 o
  -5  -7   8       14.68       13.34      1.93 o
  -4  -7   8       17.42       14.74      2.00 o
  -3  -7   8        0.03        1.30      1.56 o
  -2  -7   8        1.07        1.06      1.45 o
  -1  -7   8        0.66        0.56      1.46 o
   0  -7   8       10.13        9.16      1.60 o
   1  -7   8        0.76        0.37      1.01 o
   2  -7   8        0.00        0.59      1.53 o
   3  -7   8        1.64        2.49      1.51 o
   4  -7   8        0.79        3.01      3.14 o
   5  -7   8        0.89        4.21      2.79 o
   6  -7   8        0.34        1.29      3.04 o
   7  -7   8        0.00       -0.96      3.36 o
   8  -7   8        1.39        4.08      3.35 o
 -13  -6   8        7.02        7.70      3.06 o
 -12  -6   8        0.48        0.45      3.14 o
 -11  -6   8        2.39        5.13      2.81 o
 -10  -6   8        5.22        6.89      2.82 o
  -9  -6   8        0.31        0.97      3.27 o
  -8  -6   8        5.33        5.92      1.43 o
  -7  -6   8        4.16        4.26      1.47 o
  -6  -6   8        9.47        9.90      1.68 o
  -5  -6   8        0.00       -0.94      1.57 o
  -4  -6   8       50.43       45.17      2.52 o
  -3  -6   8       88.14       91.28      3.17 o
  -2  -6   8        1.02        2.16      1.49 o
  -1  -6   8        1.73        0.47      1.44 o
   0  -6   8        0.08        0.22      1.23 o
   1  -6   8       14.37       12.41      1.22 o
   2  -6   8        3.63        4.44      1.43 o
   3  -6   8       10.65       13.10      3.61 o
   4  -6   8        2.07        5.24      3.13 o
   5  -6   8        0.13        0.25      2.42 o
   6  -6   8        7.08        6.35      3.31 o
   7  -6   8        1.20        1.41      3.44 o
   8  -6   8        1.52        2.02      3.25 o
   9  -6   8        0.17       -2.22      2.50 o
 -13  -5   8        1.66        6.33      3.20 o
 -12  -5   8        2.42        3.94      1.84 o
 -11  -5   8        0.55        1.34      1.61 o
 -10  -5   8        3.18        4.16      2.87 o
  -9  -5   8        2.82        4.50      2.86 o
  -8  -5   8        0.64        2.61      2.51 o
  -7  -5   8        4.60        5.48      1.40 o
  -6  -5   8       30.82       28.88      1.99 o
  -5  -5   8       36.92       35.54      2.27 o
  -4  -5   8        0.46       -0.46      1.46 o
  -3  -5   8       10.31        8.77      1.68 o
  -2  -5   8        6.69        5.44      1.50 o
  -1  -5   8        3.06        3.27      1.41 o
   0  -5   8        1.32        0.47      1.25 o
   1  -5   8        5.76        4.91      1.31 o
   2  -5   8        4.00        2.76      0.90 o
   3  -5   8        6.88        5.35      1.30 o
   4  -5   8       38.43       39.50      3.97 o
   5  -5   8        0.68        0.80      3.11 o
   6  -5   8        0.77       -1.03      2.38 o
   7  -5   8        0.53       -1.62      2.90 o
   8  -5   8        1.73       -0.49      1.95 o
   9  -5   8        2.12        5.08      2.29 o
  10  -5   8        0.04       -0.45      2.93 o
 -13  -4   8        5.18        7.12      3.36 o
 -12  -4   8        0.09       -0.84      1.92 o
 -11  -4   8        9.02       12.08      2.06 o
 -10  -4   8        0.80        2.59      1.67 o
  -9  -4   8       22.25       21.47      2.06 o
  -8  -4   8        1.25        2.18      1.37 o
  -7  -4   8        9.69        8.26      2.39 o
  -6  -4   8        9.15        9.33      1.50 o
  -5  -4   8       69.16       64.72      2.60 o
  -4  -4   8       53.91       55.26      2.44 o
  -3  -4   8      127.70      125.72      3.40 o
  -2  -4   8       27.51       32.93      3.27 o
  -1  -4   8        4.75        6.53      1.41 o
   0  -4   8       16.21       15.40      1.67 o
   1  -4   8       48.28       51.29      2.23 o
   2  -4   8        0.15        1.26      0.81 o
   3  -4   8       18.98       20.42      1.11 o
   4  -4   8        8.09        8.95      2.84 o
   5  -4   8        8.37       11.07      3.11 o
   6  -4   8        0.00        1.57      2.73 o
   7  -4   8        2.08        1.45      1.47 o
   8  -4   8        0.63        1.70      2.37 o
   9  -4   8        4.11        4.03      1.67 o
  10  -4   8        0.00       -1.84      1.87 o
 -13  -3   8        1.69        3.99      2.07 o
 -12  -3   8        2.04        1.90      1.81 o
 -11  -3   8        0.16       -0.91      1.67 o
 -10  -3   8       10.00       11.48      1.90 o
  -9  -3   8        0.34        1.26      1.48 o
  -8  -3   8        4.81        5.33      1.43 o
  -7  -3   8       11.07        9.24      1.00 o
  -6  -3   8        0.20        0.86      1.08 o
  -5  -3   8        0.19       -0.92      1.11 o
  -4  -3   8        0.96        0.63      1.09 o
  -3  -3   8        0.08        0.49      1.25 o
  -2  -3   8       12.99       11.37      1.56 o
  -1  -3   8        0.08        0.04      0.23 o
   0  -3   8       19.99       15.34      1.52 o
   1  -3   8       30.05       27.09      1.82 o
   2  -3   8        3.37        3.08      0.69 o
   3  -3   8       42.23       42.51      1.13 o
   4  -3   8       11.73       13.62      2.36 o
   5  -3   8        7.90        7.69      1.57 o
   6  -3   8       36.27       35.61      2.23 o
   7  -3   8        9.17       11.68      1.75 o
   8  -3   8        5.41        5.33      1.58 o
   9  -3   8        0.00        2.00      1.77 o
  10  -3   8        0.17        0.14      1.73 o
  11  -3   8        0.50        2.94      1.92 o
 -13  -2   8        0.07       -2.01      2.01 o
 -12  -2   8        0.67        0.10      1.71 o
 -11  -2   8        6.05        7.89      1.90 o
 -10  -2   8        3.59        5.24      1.84 o
  -9  -2   8       37.93       46.14      6.98 o
  -8  -2   8        1.60        1.55      1.35 o
  -7  -2   8        1.42        0.30      1.14 o
  -6  -2   8        2.53        3.67      0.79 o
  -5  -2   8        3.43        2.66      0.81 o
  -4  -2   8       55.51       46.06      2.05 o
  -3  -2   8        1.17        2.36      1.37 o
  -2  -2   8        7.44        8.53      2.06 o
  -1  -2   8        0.89        0.09      1.21 o
   0  -2   8      185.68      187.10      3.73 o
   1  -2   8       12.21       13.11      0.80 o
   2  -2   8       14.94       15.78      0.68 o
   3  -2   8       79.01       73.54      1.83 o
   4  -2   8        5.85        3.70      0.57 o
   5  -2   8        4.63        3.39      0.60 o
   6  -2   8       12.43       14.47      1.65 o
   7  -2   8       14.60       16.21      1.87 o
   8  -2   8        1.73       -0.69      1.54 o
   9  -2   8        6.55        9.60      1.93 o
  10  -2   8        3.49        4.46      1.82 o
  11  -2   8        2.52        2.33      1.90 o
  12  -2   8        0.05       -0.35      2.17 o
 -13  -1   8        0.07        0.03      1.87 o
 -12  -1   8        0.29       -1.00      1.80 o
 -11  -1   8        1.47        2.31      1.65 o
 -10  -1   8        1.97        2.07      1.63 o
  -9  -1   8        4.53        5.89      1.62 o
  -8  -1   8        0.91        1.67      1.20 o
  -7  -1   8        0.00        0.64      1.23 o
  -6  -1   8       45.20       42.37      1.26 o
  -5  -1   8      130.08      113.10      2.75 o
  -4  -1   8       67.68       71.89      1.89 o
  -3  -1   8       16.91       18.63      1.50 o
  -2  -1   8        4.18        3.82      1.24 o
  -1  -1   8       87.89       88.88      3.87 o
   0  -1   8       39.72       43.16      1.28 o
   1  -1   8      173.07      162.10      9.59 o
   2  -1   8        0.89        1.03      0.46 o
   3  -1   8        0.49        0.52      0.26 o
   4  -1   8      143.01      145.22      3.92 o
   5  -1   8        0.01        0.28      0.41 o
   6  -1   8       33.27       31.15      2.29 o
   7  -1   8       14.53       17.58      1.82 o
   8  -1   8        2.28        1.07      1.50 o
   9  -1   8        1.26        1.44      1.74 o
  10  -1   8        0.13       -1.07      1.80 o
  11  -1   8        1.17       -0.12      1.70 o
  12  -1   8        1.42        0.92      1.86 o
 -13   0   8        1.28       -2.96      2.96 o
 -12   0   8        0.24        0.58      1.86 o
 -11   0   8        3.00        3.01      1.70 o
 -10   0   8        0.01        0.30      1.54 o
  -9   0   8        4.34        5.37      1.65 o
  -8   0   8        0.43        0.53      1.42 o
  -7   0   8       14.65       13.00      2.32 o
  -6   0   8       27.92       29.39      1.88 o
  -5   0   8        0.35        0.46      0.68 o
  -4   0   8       63.63       59.74      1.49 o
  -3   0   8        3.76        4.01      0.61 o
  -2   0   8        0.12        0.61      1.08 o
  -1   0   8        7.37        7.73      1.30 o
   0   0   8        0.11        0.54      0.56 o
   1   0   8       56.72       59.28      2.27 o
   2   0   8        0.24        0.65      1.31 o
   3   0   8      297.31      301.22      4.35 o
   4   0   8        0.53       -0.12      0.70 o
   5   0   8       25.08       24.51      1.28 o
   6   0   8       18.53       18.56      1.18 o
   7   0   8       38.30       37.59      2.25 o
   8   0   8        2.36        2.59      1.39 o
   9   0   8        0.03        0.09      1.48 o
  10   0   8        6.49        6.80      1.85 o
  11   0   8        9.38       12.55      2.23 o
  12   0   8        3.28        4.38      1.95 o
  13   0   8        0.08       -1.26      2.29 o
 -12   1   8        3.94        4.04      2.89 o
 -11   1   8        1.56        1.04      1.71 o
 -10   1   8        1.43        0.28      1.97 o
  -9   1   8        0.95        2.45      1.59 o
  -8   1   8        0.32        1.85      1.37 o
  -7   1   8        0.00        0.46      1.28 o
  -6   1   8        0.03        0.30      1.21 o
  -5   1   8      258.82      218.61      3.36 o
  -4   1   8       57.88       50.70      1.42 o
  -3   1   8       54.13       51.44      1.32 o
  -2   1   8       12.67       11.52      0.69 o
  -1   1   8        0.89        1.42      1.15 o
   0   1   8       16.11       14.56      3.22 o
   1   1   8      245.40      235.57      9.61 o
   2   1   8        0.21        1.31      1.24 o
   3   1   8       40.31       37.66      3.42 o
   4   1   8       15.26       13.49      0.99 o
   5   1   8       49.22       53.90      2.27 o
   6   1   8      398.05      393.95      8.36 o
   7   1   8        3.30        2.41      0.98 o
   8   1   8        0.60        1.31      1.36 o
   9   1   8        4.91        5.55      1.67 o
  10   1   8        5.02        3.68      1.78 o
  11   1   8        0.66        0.94      1.72 o
  12   1   8        0.44        0.23      1.86 o
  13   1   8        2.56        2.03      1.90 o
 -12   2   8        0.06       -0.80      2.57 o
 -11   2   8        0.15        1.27      1.69 o
 -10   2   8        2.87        0.83      1.50 o
  -9   2   8        0.51        2.09      1.64 o
  -8   2   8        0.52       -0.18      1.44 o
  -7   2   8        0.50        0.28      1.33 o
  -6   2   8       14.67       11.30      1.63 o
  -5   2   8       52.66       49.59      2.19 o
  -4   2   8      146.49      132.01      2.43 o
  -3   2   8       58.18       52.61      1.89 o
  -2   2   8      148.65      148.57      3.11 o
  -1   2   8        2.74        2.56      1.14 o
   0   2   8      105.27      107.79      1.95 o
   1   2   8       25.82       26.62      1.77 o
   2   2   8      198.29      203.57      5.61 o
   3   2   8      114.87      112.15      3.04 o
   4   2   8        4.28        5.31      1.58 o
   5   2   8      353.08      352.95      3.79 o
   6   2   8        1.39        1.73      1.07 o
   7   2   8       54.09       46.84      1.79 o
   8   2   8        5.67        5.28      1.08 o
   9   2   8        1.81        2.50      1.65 o
  10   2   8        2.77        2.60      1.63 o
  11   2   8        0.87        1.75      1.77 o
  12   2   8        5.62        8.62      1.97 o
  13   2   8        4.76        5.05      1.97 o
  14   2   8        0.01        0.34      3.49 o
 -12   3   8        8.98       11.61      3.05 o
 -11   3   8        3.13        6.41      2.60 o
 -10   3   8        0.31        0.84      1.76 o
  -9   3   8        0.00       -0.37      1.75 o
  -8   3   8        2.17        1.13      1.57 o
  -7   3   8        0.00        1.00      1.36 o
  -6   3   8        5.63        6.41      2.36 o
  -5   3   8        4.51        6.94      1.69 o
  -4   3   8       32.79       30.76      1.89 o
  -3   3   8       93.75      102.92      2.48 o
  -2   3   8      152.94      159.59      2.60 o
  -1   3   8      178.62      173.85      3.71 o
   0   3   8       11.90       14.52      1.02 o
   1   3   8      216.33      197.40     11.57 o
   2   3   8       13.72       14.44      1.01 o
   3   3   8        0.28        0.63      0.60 o
   4   3   8      233.37      209.36      4.16 o
   5   3   8       23.77       20.19      1.95 o
   6   3   8      128.44      123.88      2.59 o
   7   3   8       21.86       19.48      1.52 o
   8   3   8        0.21        0.19      1.01 o
   9   3   8        1.30        0.97      1.03 o
  10   3   8        2.72        0.99      1.67 o
  11   3   8        0.00       -0.57      1.64 o
  12   3   8        1.49        2.69      1.86 o
  13   3   8        0.08        0.17      2.45 o
  14   3   8        3.48        6.31      2.16 o
 -11   4   8        0.00       -0.44      3.11 o
 -10   4   8        0.46        3.61      2.38 o
  -9   4   8        3.86        4.10      1.74 o
  -8   4   8        0.02        0.21      2.24 o
  -7   4   8        0.06        0.48      1.88 o
  -6   4   8        1.99        1.41      1.65 o
  -5   4   8       27.59       28.25      2.23 o
  -4   4   8       50.79       45.46      3.29 o
  -3   4   8       37.18       35.24      1.43 o
  -2   4   8        1.31        1.21      0.97 o
  -1   4   8      131.65      126.17      2.43 o
   0   4   8      282.26      290.83      5.12 o
   1   4   8       17.79       18.77      0.84 o
   2   4   8        8.68        9.56      0.71 o
   3   4   8       91.54       81.40      4.65 o
   4   4   8        2.40        3.33      0.75 o
   5   4   8        5.58        5.05      0.62 o
   6   4   8       38.91       31.27      2.22 o
   7   4   8        3.41        1.49      1.06 o
   8   4   8        0.12        0.26      1.10 o
   9   4   8        3.11        3.64      1.19 o
  10   4   8        4.93        4.57      1.31 o
  11   4   8        0.29        2.10      1.73 o
  12   4   8        1.67        2.97      1.82 o
  13   4   8        1.55        0.17      2.02 o
  14   4   8        0.62        0.37      1.90 o
 -10   5   8        6.31        8.14      3.19 o
  -9   5   8        1.62        3.09      1.67 o
  -8   5   8        0.81       -0.35      1.70 o
  -7   5   8        0.36        0.04      1.71 o
  -6   5   8        0.00       -0.30      1.74 o
  -5   5   8        0.45        1.26      1.55 o
  -4   5   8       19.02       22.34      2.16 o
  -3   5   8        1.16        2.05      1.46 o
  -2   5   8       16.90       15.35      1.24 o
  -1   5   8       52.33       48.26      1.74 o
   0   5   8      169.00      162.93      5.63 o
   1   5   8      108.48      106.60      2.68 o
   2   5   8       14.23       11.62      0.99 o
   3   5   8       13.11       13.13      1.71 o
   4   5   8       49.18       41.13      1.34 o
   5   5   8        3.44        2.93      0.44 o
   6   5   8        0.00       -0.05      0.55 o
   7   5   8        0.53        0.40      1.49 o
   8   5   8       20.18       20.54      2.06 o
   9   5   8       12.94       17.25      1.61 o
  10   5   8       17.85       19.35      1.68 o
  11   5   8        1.78        1.36      1.30 o
  12   5   8        6.58        5.60      1.94 o
  13   5   8        1.07        0.32      2.12 o
  14   5   8        0.52       -1.54      1.97 o
 -10   6   8        0.02       -3.14      3.14 o
  -9   6   8        0.75        2.02      3.16 o
  -8   6   8        1.12        1.99      1.92 o
  -7   6   8        7.73        8.81      1.98 o
  -6   6   8        1.44        0.86      1.69 o
  -5   6   8        2.56        5.06      1.88 o
  -4   6   8        1.60        2.70      1.61 o
  -3   6   8        5.77        4.25      1.70 o
  -2   6   8        3.48        0.97      1.39 o
  -1   6   8        2.17        2.42      1.07 o
   0   6   8        5.20        5.29      1.17 o
   1   6   8        1.97        0.18      1.57 o
   2   6   8       33.61       29.97      2.15 o
   3   6   8       10.99        8.56      1.75 o
   4   6   8       12.55        9.76      0.97 o
   5   6   8      118.32      106.12      2.34 o
   6   6   8        0.01        0.83      0.66 o
   7   6   8        9.77        6.18      2.23 o
   8   6   8       35.71       32.24      2.35 o
   9   6   8        0.12        2.33      1.72 o
  10   6   8        0.03        0.26      1.73 o
  11   6   8        3.36        2.93      1.49 o
  12   6   8        0.30        1.10      2.07 o
  13   6   8        0.17        0.72      1.93 o
  14   6   8        0.01        0.55      2.11 o
  -8   7   8        0.11        1.68      2.91 o
  -7   7   8        1.42        4.32      1.80 o
  -6   7   8        2.80        0.67      1.78 o
  -5   7   8        3.52        3.63      1.91 o
  -4   7   8        7.17        6.71      1.97 o
  -3   7   8        0.03        0.32      1.56 o
  -2   7   8        0.54       -0.43      1.59 o
  -1   7   8        1.09        1.36      1.08 o
   0   7   8        0.36        0.26      1.39 o
   1   7   8      119.22      113.48      5.92 o
   2   7   8       61.60       62.54      5.19 o
   3   7   8       39.59       32.34      1.55 o
   4   7   8       80.74       75.80      2.24 o
   5   7   8        0.57        1.04      0.83 o
   6   7   8       18.73       17.34      1.16 o
   7   7   8        0.86        0.73      1.75 o
   8   7   8        1.30        1.20      1.63 o
   9   7   8        0.42        2.74      1.77 o
  10   7   8       33.65       37.36      2.72 o
  11   7   8        8.54        9.30      1.96 o
  12   7   8        1.97        5.73      2.05 o
  13   7   8        0.54       -1.67      3.43 o
  14   7   8        0.27       -1.06      3.44 o
  -8   8   8        0.09       -0.97      3.00 o
  -7   8   8        3.79       10.15      3.76 o
  -6   8   8        0.22        2.03      2.00 o
  -5   8   8        0.00       -1.23      1.73 o
  -4   8   8        5.37        4.60      1.96 o
  -3   8   8        0.21        0.05      1.79 o
  -2   8   8        6.78        6.93      1.84 o
  -1   8   8       10.62       15.86      3.13 o
   0   8   8        0.47        0.02      2.64 o
   1   8   8        0.15       -0.02      1.48 o
   2   8   8       26.72       26.75      1.62 o
   3   8   8        0.01        0.13      1.06 o
   4   8   8        1.23        1.09      1.07 o
   5   8   8       39.49       37.59      1.71 o
   6   8   8        1.14        0.66      0.94 o
   7   8   8        5.49        5.31      1.89 o
   8   8   8        2.59        2.62      1.98 o
   9   8   8        2.64        3.98      1.94 o
  10   8   8        0.28        1.06      1.86 o
  11   8   8        0.24        1.11      1.83 o
  12   8   8        4.57        5.61      2.12 o
  13   8   8        0.14        1.50      2.03 o
  14   8   8        0.65       -2.74      2.74 o
  -7   9   8        0.00        1.60      3.45 o
  -6   9   8        2.50        5.87      2.94 o
  -5   9   8        0.04       -0.37      1.98 o
  -4   9   8        0.03       -0.83      1.74 o
  -3   9   8        1.18        0.70      1.91 o
  -2   9   8        0.05        1.44      1.79 o
  -1   9   8        0.29        0.45      2.67 o
   0   9   8       17.38       19.69      3.27 o
   1   9   8        9.60       13.99      3.17 o
   2   9   8       13.92       11.24      1.46 o
   3   9   8        3.00        2.19      1.21 o
   4   9   8       15.37       12.96      1.44 o
   5   9   8        1.48        0.57      1.06 o
   6   9   8        1.17        1.16      1.04 o
   7   9   8        1.76        2.07      2.03 o
   8   9   8        0.31        0.16      1.80 o
   9   9   8        4.76        2.47      2.06 o
  10   9   8        2.75        2.55      2.15 o
  11   9   8        0.08       -0.60      1.84 o
  12   9   8        1.10        0.99      2.00 o
  13   9   8        0.00        0.29      1.90 o
  14   9   8        2.24        3.93      3.46 o
  -6  10   8        0.19        3.07      3.42 o
  -5  10   8        0.04        0.07      2.85 o
  -4  10   8        0.01       -0.97      1.97 o
  -3  10   8        1.07        3.27      2.10 o
  -2  10   8        0.62        2.11      1.80 o
  -1  10   8        1.54        0.19      2.81 o
   0  10   8        0.00       -0.51      2.95 o
   1  10   8        0.67        0.83      2.79 o
   2  10   8        3.80        3.57      2.10 o
   3  10   8        0.89        0.96      1.26 o
   4  10   8        2.41        3.52      1.35 o
   5  10   8        6.09        4.76      1.28 o
   6  10   8        2.63        1.82      1.28 o
   7  10   8        6.21        5.59      1.33 o
   8  10   8        2.46        1.07      1.81 o
   9  10   8        5.99        7.30      2.48 o
  10  10   8        1.00        1.66      2.15 o
  11  10   8        1.34        2.44      2.36 o
  12  10   8        1.48       -0.92      2.16 o
  13  10   8        0.07        0.22      2.12 o
  14  10   8        0.78       -0.68      3.37 o
  -5  11   8        0.65        5.43      3.61 o
  -4  11   8        0.01       -0.47      2.70 o
  -3  11   8        2.22        3.10      3.41 o
  -2  11   8        0.80        0.90      2.02 o
  -1  11   8        0.04       -1.33      2.42 o
   0  11   8        1.54        0.43      2.41 o
   1  11   8        0.03       -0.23      2.90 o
   2  11   8        1.15        2.34      1.68 o
   3  11   8        0.00        0.74      1.54 o
   4  11   8        0.32       -0.14      1.75 o
   5  11   8        1.78        3.33      1.43 o
   6  11   8       11.21        9.37      1.47 o
   7  11   8        3.67        4.28      1.38 o
   8  11   8        7.20        9.75      2.14 o
   9  11   8       15.17       17.39      2.68 o
  10  11   8       15.41       19.06      2.82 o
  11  11   8        2.57        2.67      2.24 o
  12  11   8        0.14       -0.12      2.07 o
  13  11   8        0.29       -0.40      2.41 o
  14  11   8        0.53       -2.79      3.32 o
  -4  12   8        0.92        3.01      2.91 o
  -3  12   8        0.00        2.99      3.20 o
  -2  12   8        1.85        2.62      2.16 o
  -1  12   8        1.01        0.80      2.52 o
   0  12   8        0.14        1.19      2.69 o
   1  12   8        0.05       -1.11      2.58 o
   2  12   8        1.46       -0.29      1.70 o
   3  12   8        3.68        6.83      1.95 o
   4  12   8        1.27        2.60      1.84 o
   5  12   8        2.27        3.48      1.84 o
   6  12   8       10.21       12.51      2.07 o
   7  12   8        0.47        1.21      1.46 o
   8  12   8        1.67       -0.09      2.20 o
   9  12   8        6.60        7.40      2.36 o
  10  12   8        1.33        0.65      2.37 o
  11  12   8        0.00        0.44      4.52 o
  12  12   8        0.04        0.93      2.35 o
  13  12   8        0.02       -0.97      3.74 o
  -2  13   8        0.03       -0.62      2.84 o
  -1  13   8        0.08       -0.60      2.76 o
   0  13   8        0.32       -0.04      2.44 o
   1  13   8        1.20       -1.10      2.99 o
   2  13   8        0.45        2.65      1.91 o
   3  13   8        7.74       13.31      2.07 o
   4  13   8        0.06        1.38      1.98 o
   5  13   8        6.17        4.44      2.05 o
   6  13   8        6.07        6.24      1.94 o
   7  13   8        0.03        0.02      1.97 o
   8  13   8        0.16        1.80      3.73 o
   9  13   8        0.02       -0.15      2.77 o
  10  13   8        2.11       -0.70      2.66 o
  11  13   8        3.10        3.93      2.30 o
  12  13   8        3.76        1.08      3.47 o
   0  14   8        0.88        1.24      3.25 o
   1  14   8        0.35        1.33      2.81 o
   2  14   8        0.11        1.76      3.40 o
   3  14   8        1.81        3.14      2.32 o
   4  14   8        8.31        7.32      2.20 o
   5  14   8        2.38       -0.69      2.68 o
   6  14   8        0.60       -1.49      1.85 o
   7  14   8        0.25       -2.14      2.67 o
   8  14   8        0.02        0.07      3.71 o
   9  14   8        0.27        2.47      2.94 o
  10  14   8        1.70        1.07      3.18 o
   1  15   8        0.07        0.38      3.46 o
   2  15   8        0.00        0.52      3.34 o
   3  15   8        0.43       -1.19      2.14 o
   4  15   8        2.50        5.00      2.41 o
   5  15   8        0.05        0.03      2.24 o
   6  15   8        0.00       -0.23      2.32 o
   7  15   8        0.02        0.29      3.35 o
   8  15   8        0.02        0.53      3.14 o
  -8 -12   9        0.60        0.11      3.47 o
  -7 -12   9        0.38       -0.68      2.31 o
  -6 -12   9        1.56        1.87      2.06 o
  -5 -12   9        0.01        1.24      2.46 o
  -4 -12   9        0.28        5.16      3.68 o
  -2 -12   9        2.10        1.85      3.24 o
  -8 -11   9        0.05       -0.33      2.11 o
  -7 -11   9        7.95       11.51      3.21 o
  -6 -11   9        0.11        1.40      1.78 o
  -5 -11   9        0.11        0.58      1.95 o
  -4 -11   9        0.04        0.03      1.83 o
  -3 -11   9        0.06        0.39      3.34 o
  -2 -11   9        1.23        2.77      3.30 o
  -1 -11   9        0.01       -2.24      2.24 o
   0 -11   9        0.09       -0.46      3.18 o
  -9 -10   9        0.23       -2.78      2.96 o
  -8 -10   9        1.25        2.40      1.82 o
  -7 -10   9        0.95        1.96      2.07 o
  -6 -10   9        0.91        2.14      1.76 o
  -5 -10   9        0.20        1.96      1.72 o
  -4 -10   9        0.01        0.01      1.66 o
  -3 -10   9        0.12       -1.63      1.83 o
  -2 -10   9        1.75        3.31      2.83 o
  -1 -10   9        0.81        0.23      1.73 o
   0 -10   9        0.42       -0.90      3.27 o
   1 -10   9        1.60        3.24      2.72 o
   2 -10   9        0.04       -0.35      3.66 o
 -10  -9   9        0.28       -0.93      2.76 o
  -9  -9   9        0.56        0.51      2.86 o
  -8  -9   9        0.58       -0.09      1.90 o
  -7  -9   9        4.76        2.51      2.01 o
  -6  -9   9        0.97        0.34      1.82 o
  -5  -9   9        0.06       -0.75      1.85 o
  -4  -9   9        0.90        0.32      1.77 o
  -3  -9   9        0.53        1.05      1.82 o
  -2  -9   9        1.37        0.52      1.67 o
  -1  -9   9        1.62        0.49      2.88 o
   0  -9   9        1.79        4.24      3.29 o
   1  -9   9        0.80        1.97      2.74 o
   2  -9   9        0.65        0.31      3.43 o
   3  -9   9        0.38        5.45      3.72 o
   4  -9   9        0.03       -1.07      3.53 o
 -11  -8   9        0.22        1.54      3.32 o
 -10  -8   9        0.50       -0.01      3.22 o
  -9  -8   9        0.00        0.31      2.88 o
  -8  -8   9        1.35        1.85      1.70 o
  -7  -8   9        0.60        2.55      1.72 o
  -6  -8   9        0.00       -0.18      1.71 o
  -5  -8   9        0.93        2.54      1.77 o
  -4  -8   9        0.25       -0.73      1.74 o
  -3  -8   9       15.25       13.97      1.98 o
  -2  -8   9        7.06        7.71      1.81 o
  -1  -8   9        8.58        8.32      1.87 o
   0  -8   9        0.19        1.73      1.52 o
   1  -8   9        3.25        2.85      1.53 o
   2  -8   9        3.43        1.54      2.60 o
   3  -8   9        2.51        3.44      3.27 o
   4  -8   9        0.02        3.40      3.13 o
   5  -8   9        0.16        1.07      3.03 o
   6  -8   9        0.02       -0.17      3.69 o
 -12  -7   9        3.30        4.25      3.60 o
 -11  -7   9        0.33        2.70      3.27 o
 -10  -7   9        0.93        0.68      3.12 o
  -9  -7   9        0.02       -3.04      3.05 o
  -8  -7   9        7.52        8.08      3.21 o
  -7  -7   9        2.63        3.07      1.79 o
  -6  -7   9        4.49        3.58      2.02 o
  -5  -7   9       17.76       18.38      2.43 o
  -4  -7   9        0.33       -0.29      1.70 o
  -3  -7   9        0.01       -0.10      1.74 o
  -2  -7   9        3.10        2.75      1.65 o
  -1  -7   9        1.00        0.36      1.42 o
   0  -7   9        5.71        6.00      1.48 o
   1  -7   9        0.03        1.01      1.39 o
   2  -7   9        0.08        0.91      3.03 o
   3  -7   9        0.20        0.36      3.27 o
   4  -7   9        6.84        8.66      3.61 o
   5  -7   9        0.18       -0.30      3.50 o
   6  -7   9        0.02        1.07      2.61 o
   7  -7   9        0.01        5.18      3.88 o
 -12  -6   9        2.19        3.27      3.51 o
 -11  -6   9        0.03       -2.57      3.28 o
 -10  -6   9        0.31       -2.09      3.16 o
  -9  -6   9        2.52       -1.61      3.11 o
  -8  -6   9        0.02       -0.21      2.69 o
  -7  -6   9        0.34        0.29      1.41 o
  -6  -6   9        4.09        5.67      1.68 o
  -5  -6   9       31.24       32.33      2.30 o
  -4  -6   9       71.28       70.05      3.06 o
  -3  -6   9       39.97       36.66      3.69 o
  -2  -6   9       14.56       17.57      2.05 o
  -1  -6   9        2.94        4.30      2.17 o
   0  -6   9        0.14       -0.17      1.32 o
   1  -6   9        1.90        1.07      0.98 o
   2  -6   9        4.51        3.79      1.45 o
   3  -6   9        8.31       10.19      3.43 o
   4  -6   9        2.96        4.67      3.19 o
   5  -6   9        1.02        3.54      3.46 o
   6  -6   9        0.29        2.62      2.67 o
   7  -6   9        1.06        0.54      3.48 o
   8  -6   9        0.31        5.36      2.89 o
 -12  -5   9        1.32        1.46      2.71 o
 -11  -5   9        0.23        0.84      3.11 o
 -10  -5   9        0.72        0.12      2.32 o
  -9  -5   9        2.18        6.02      2.61 o
  -8  -5   9        0.17        1.88      2.57 o
  -7  -5   9        1.31        0.93      1.38 o
  -6  -5   9       16.53       16.06      1.86 o
  -5  -5   9        1.51        0.13      1.50 o
  -4  -5   9        7.12        6.06      1.68 o
  -3  -5   9       10.30       12.34      1.86 o
  -2  -5   9        8.80       12.54      2.50 o
  -1  -5   9        2.52        1.67      1.45 o
   0  -5   9        1.00        1.95      1.33 o
   1  -5   9       13.59       11.70      1.14 o
   2  -5   9        0.37        0.57      1.09 o
   3  -5   9        2.23        0.59      2.37 o
   4  -5   9        3.55        6.28      2.98 o
   5  -5   9        4.20        3.91      2.68 o
   6  -5   9        9.91        9.94      3.21 o
   7  -5   9        2.31        3.56      3.45 o
   8  -5   9        6.09        5.02      3.55 o
   9  -5   9        0.28        0.23      3.00 o
 -12  -4   9        0.27        0.47      3.29 o
 -11  -4   9        5.94        7.99      3.40 o
 -10  -4   9        1.34        1.10      2.70 o
  -9  -4   9       31.54       38.43      4.30 o
  -8  -4   9        6.67        4.84      3.01 o
  -7  -4   9        0.00       -1.93      2.74 o
  -6  -4   9        0.26       -0.81      1.36 o
  -5  -4   9        4.02        5.28      1.59 o
  -4  -4   9       91.54       83.26      7.53 o
  -3  -4   9       27.91       33.72      2.16 o
  -2  -4   9        2.19        1.94      1.39 o
  -1  -4   9        2.91        3.12      1.43 o
   0  -4   9       88.16       94.34      3.06 o
   1  -4   9        5.63        4.97      1.48 o
   2  -4   9       22.91       21.34      1.23 o
   3  -4   9        3.06        1.95      1.02 o
   4  -4   9        2.60        1.99      2.54 o
   5  -4   9        0.41       -0.94      2.77 o
   6  -4   9        5.33        6.14      3.10 o
   7  -4   9        5.41        4.20      2.75 o
   8  -4   9        3.15        6.66      3.75 o
   9  -4   9        2.24        6.54      3.26 o
  10  -4   9        0.17        0.08      3.18 o
 -13  -3   9        0.11        1.58      3.41 o
 -12  -3   9        0.56        1.34      2.41 o
 -11  -3   9        0.10       -1.83      2.65 o
 -10  -3   9        1.82        4.99      2.76 o
  -9  -3   9        0.17        1.42      2.73 o
  -8  -3   9        4.58        5.14      1.47 o
  -7  -3   9        0.36        0.63      2.71 o
  -6  -3   9       30.55       32.96      3.04 o
  -5  -3   9       14.93       15.76      1.48 o
  -4  -3   9        2.72        1.57      1.40 o
  -3  -3   9       11.78       12.98      1.74 o
  -2  -3   9        1.06        1.68      1.46 o
  -1  -3   9        0.39        0.08      1.38 o
   0  -3   9        0.02        0.35      1.45 o
   1  -3   9      140.00      137.92      3.50 o
   2  -3   9        2.11        3.28      0.49 o
   3  -3   9        1.66        2.09      0.61 o
   4  -3   9        0.41        0.94      1.04 o
   5  -3   9        0.76        0.02      1.16 o
   6  -3   9        5.57        5.70      1.38 o
   7  -3   9        2.11        1.14      1.35 o
   8  -3   9        1.12        1.80      3.29 o
   9  -3   9        2.92        2.30      2.97 o
  10  -3   9        0.39       -0.07      3.48 o
  11  -3   9        0.28       -0.94      3.72 o
 -13  -2   9        1.47        6.20      3.32 o
 -12  -2   9        0.18        0.37      2.52 o
 -11  -2   9        7.95       10.18      3.41 o
 -10  -2   9        0.02        1.01      2.55 o
  -9  -2   9        1.78        2.13      1.48 o
  -8  -2   9        0.16        0.47      1.36 o
  -7  -2   9        0.48        0.56      1.00 o
  -6  -2   9       17.40       16.42      1.18 o
  -5  -2   9        1.46        4.03      1.24 o
  -4  -2   9       23.09       21.37      1.77 o
  -3  -2   9        8.01        8.23      1.51 o
  -2  -2   9        4.20        3.58      1.35 o
  -1  -2   9        1.13        0.33      1.32 o
   0  -2   9       10.00        9.03      1.66 o
   1  -2   9       54.67       49.71      2.38 o
   2  -2   9       26.89       32.43      1.63 o
   3  -2   9        0.79        1.20      0.67 o
   4  -2   9       25.83       26.21      1.20 o
   5  -2   9        5.66        4.67      1.19 o
   6  -2   9        0.21        0.35      1.20 o
   7  -2   9        6.18        5.78      2.17 o
   8  -2   9        1.00       -0.35      1.44 o
   9  -2   9        1.26        3.42      2.70 o
  10  -2   9        0.90        0.60      3.36 o
  11  -2   9        2.47        3.08      2.96 o
 -12  -1   9        2.89        3.79      2.55 o
 -11  -1   9        2.30        2.44      2.72 o
 -10  -1   9        0.06        0.70      1.73 o
  -9  -1   9        0.68        2.15      1.48 o
  -8  -1   9        2.20        2.78      1.20 o
  -7  -1   9        2.06        2.53      1.28 o
  -6  -1   9        7.19        8.25      1.34 o
  -5  -1   9       80.64       70.05      2.18 o
  -4  -1   9      212.64      216.62      5.57 o
  -3  -1   9       29.79       25.20      1.78 o
  -2  -1   9        0.73        0.97      1.24 o
  -1  -1   9       17.25       19.08      1.70 o
   0  -1   9       22.98       26.28      1.89 o
   1  -1   9      133.78      133.97      3.39 o
   2  -1   9       26.34       27.32      1.95 o
   3  -1   9       98.07       93.67      3.92 o
   4  -1   9       39.29       41.29      2.03 o
   5  -1   9        4.98        4.53      0.85 o
   6  -1   9       26.92       22.61      1.74 o
   7  -1   9        0.34        0.15      1.24 o
   8  -1   9        1.57        1.52      1.54 o
   9  -1   9        0.09       -1.31      1.64 o
  10  -1   9        3.20        1.26      1.71 o
  11  -1   9        1.44        6.45      3.54 o
  12  -1   9        0.02       -0.51      2.99 o
 -12   0   9        0.04       -0.22      3.07 o
 -11   0   9        0.01        1.28      2.65 o
 -10   0   9        5.66        6.41      1.88 o
  -9   0   9        1.79        2.64      1.54 o
  -8   0   9        0.02        0.63      1.42 o
  -7   0   9        3.28        2.59      1.30 o
  -6   0   9        0.20        1.72      1.26 o
  -5   0   9       32.15       30.85      2.29 o
  -4   0   9       38.84       33.89      2.38 o
  -3   0   9       29.43       29.29      1.78 o
  -2   0   9        0.40        0.22      1.18 o
  -1   0   9       10.63        8.60      1.80 o
   0   0   9        2.02        2.07      1.39 o
   1   0   9        0.48        0.06      1.46 o
   2   0   9       62.13       58.61      2.59 o
   3   0   9      206.28      212.74      6.47 o
   4   0   9       11.15       11.21      0.90 o
   5   0   9       66.78       62.73      1.84 o
   6   0   9        0.03       -0.20      0.82 o
   7   0   9       12.02       10.36      1.47 o
   8   0   9        1.57        0.41      1.41 o
   9   0   9        0.10        0.89      1.59 o
  10   0   9        0.95        1.76      2.19 o
  11   0   9        1.53        0.56      1.83 o
  12   0   9        0.39        1.15      3.14 o
 -12   1   9        2.43        1.78      2.64 o
 -11   1   9        6.36        9.04      3.31 o
 -10   1   9        0.17        0.91      1.75 o
  -9   1   9        0.05        0.86      1.51 o
  -8   1   9        3.30        3.78      1.53 o
  -7   1   9        0.11        0.60      1.24 o
  -6   1   9        0.02        0.36      1.19 o
  -5   1   9       33.75       36.65      1.86 o
  -4   1   9       38.69       35.73      1.26 o
  -3   1   9       71.20       79.70      2.08 o
  -2   1   9        1.15        1.02      1.13 o
  -1   1   9       14.65       13.80      1.53 o
   0   1   9        8.99        8.23      1.28 o
   1   1   9      114.45      101.23      5.21 o
   2   1   9       52.26       57.04      2.59 o
   3   1   9       17.43       20.32      1.95 o
   4   1   9      112.40      105.04      3.13 o
   5   1   9       12.12       12.34      1.05 o
   6   1   9       46.87       44.85      1.65 o
   7   1   9        0.98        1.42      0.90 o
   8   1   9        0.03       -0.08      1.32 o
   9   1   9        0.14       -0.56      1.39 o
  10   1   9        5.94        6.97      1.92 o
  11   1   9        0.04        1.39      1.91 o
  12   1   9        0.09        1.12      1.99 o
  13   1   9        0.00       -3.11      3.29 o
 -11   2   9        0.27        0.49      1.89 o
 -10   2   9        5.48        8.46      2.73 o
  -9   2   9        0.79        3.03      1.63 o
  -8   2   9        0.22        0.82      1.62 o
  -7   2   9        0.85        0.07      1.43 o
  -6   2   9        0.00        0.77      1.15 o
  -5   2   9        8.31        7.47      1.36 o
  -4   2   9       10.66        6.76      0.88 o
  -3   2   9        1.03        1.07      0.71 o
  -2   2   9        5.56        6.52      0.65 o
  -1   2   9        4.96        6.19      3.12 o
   0   2   9      225.58      230.02      4.09 o
   1   2   9        0.02        1.20      1.45 o
   2   2   9      208.04      215.94      4.31 o
   3   2   9      307.99      313.34      9.08 o
   4   2   9        6.03        6.98      2.26 o
   5   2   9        0.20       -0.21      1.48 o
   6   2   9        9.14       12.99      1.82 o
   7   2   9       18.67       18.02      1.36 o
   8   2   9        3.70        3.72      1.31 o
   9   2   9        1.24        1.52      1.60 o
  10   2   9        1.37        2.54      1.48 o
  11   2   9        2.86        5.59      1.96 o
  12   2   9        0.30       -0.82      1.80 o
  13   2   9        0.29       -1.88      3.09 o
 -10   3   9        7.28        7.85      2.00 o
  -9   3   9       12.10       14.70      2.18 o
  -8   3   9        0.24        0.38      1.47 o
  -7   3   9        0.61        0.51      1.41 o
  -6   3   9        0.27       -0.13      1.52 o
  -5   3   9       17.24       16.19      3.11 o
  -4   3   9       21.52       19.63      3.36 o
  -3   3   9       41.04       38.75      3.35 o
  -2   3   9        3.52        1.89      1.21 o
  -1   3   9        0.18       -0.65      1.32 o
   0   3   9      357.19      335.65     11.31 o
   1   3   9       94.17       84.02      4.32 o
   2   3   9       91.69       87.36      3.03 o
   3   3   9       16.02       16.23      1.92 o
   4   3   9        6.88        4.44      1.67 o
   5   3   9        8.86        9.94      2.26 o
   6   3   9        6.53        5.11      1.51 o
   7   3   9        8.91        8.88      1.20 o
   8   3   9        0.35        0.40      1.06 o
   9   3   9       15.05       16.83      1.46 o
  10   3   9       11.66       14.55      2.11 o
  11   3   9        2.52        1.66      1.68 o
  12   3   9        0.19        0.41      1.84 o
  13   3   9        0.44       -0.21      2.13 o
 -10   4   9        0.00       -1.01      1.82 o
  -9   4   9        1.43        2.21      1.59 o
  -8   4   9        1.08        1.84      1.67 o
  -7   4   9        0.83        2.96      2.71 o
  -6   4   9        1.39        2.40      2.65 o
  -5   4   9        4.46        5.98      1.74 o
  -4   4   9        7.44        6.21      1.77 o
  -3   4   9        0.90        1.24      0.88 o
  -2   4   9       78.61       74.02      1.98 o
  -1   4   9        0.33        0.47      0.95 o
   0   4   9        0.02        1.41      1.04 o
   1   4   9       81.63       70.49      2.75 o
   2   4   9        6.12        3.37      2.54 o
   3   4   9       69.38       74.16      2.92 o
   4   4   9       44.16       42.30      2.43 o
   5   4   9        3.78        1.91      1.66 o
   6   4   9        0.11        0.82      1.47 o
   7   4   9       14.22       13.86      1.89 o
   8   4   9        0.49        0.57      1.09 o
   9   4   9        9.26       11.08      1.37 o
  10   4   9        0.77        2.40      1.59 o
  11   4   9        1.75        3.42      1.80 o
  12   4   9        1.36        0.07      1.81 o
  13   4   9        0.03       -0.21      3.08 o
  14   4   9        0.17        0.49      2.36 o
 -10   5   9        0.03       -3.08      3.08 o
  -9   5   9        3.13        3.98      1.89 o
  -8   5   9        0.36       -0.51      2.66 o
  -7   5   9        3.50        4.69      1.98 o
  -6   5   9        0.24        0.41      1.86 o
  -5   5   9        8.09        7.72      1.89 o
  -4   5   9       50.00       56.77      2.83 o
  -3   5   9       35.10       37.78      2.39 o
  -2   5   9       15.68       18.58      1.33 o
  -1   5   9        5.36        4.95      1.06 o
   0   5   9       79.15       72.83      3.19 o
   1   5   9      147.07      137.88      2.57 o
   2   5   9        0.14        0.33      1.14 o
   3   5   9       60.68       53.23      2.75 o
   4   5   9       43.60       50.75      2.71 o
   5   5   9        0.81        3.25      1.62 o
   6   5   9       25.68       19.85      2.03 o
   7   5   9        7.73        8.55      1.89 o
   8   5   9        0.03        0.85      1.76 o
   9   5   9        2.21        2.50      1.71 o
  10   5   9       22.16       25.40      3.14 o
  11   5   9       19.08       24.65      2.57 o
  12   5   9        0.03        1.77      1.91 o
  13   5   9        1.39        3.56      1.97 o
  14   5   9        0.45        0.19      2.43 o
  -9   6   9        0.08       -2.93      2.93 o
  -8   6   9        0.00        1.32      1.95 o
  -7   6   9        2.32        2.23      2.09 o
  -6   6   9        2.41        4.42      1.90 o
  -5   6   9        6.46        5.78      1.84 o
  -4   6   9       10.27       14.44      2.11 o
  -3   6   9        0.26        0.40      1.59 o
  -2   6   9        8.33        9.42      1.20 o
  -1   6   9       11.10       11.46      1.25 o
   0   6   9       22.09       17.81      1.35 o
   1   6   9        6.01        4.65      1.11 o
   2   6   9       71.00       61.49      1.90 o
   3   6   9        1.07        1.06      0.84 o
   4   6   9        2.66        3.33      1.79 o
   5   6   9       21.26       16.04      2.86 o
   6   6   9        0.78        0.39      1.62 o
   7   6   9        2.81        4.26      1.73 o
   8   6   9        0.13        0.72      1.74 o
   9   6   9        0.75        0.84      1.77 o
  10   6   9        1.87        0.21      1.78 o
  11   6   9        0.26        3.50      1.84 o
  12   6   9        1.91        3.06      3.26 o
  13   6   9        0.23        0.77      2.07 o
  14   6   9        0.52        1.13      2.19 o
  -8   7   9        0.08        0.57      2.59 o
  -7   7   9        0.19       -1.79      1.83 o
  -6   7   9        9.01       11.19      2.43 o
  -5   7   9        0.75        2.66      1.81 o
  -4   7   9        2.11        2.70      1.86 o
  -3   7   9        6.23        5.08      1.89 o
  -2   7   9        5.86        6.81      1.80 o
  -1   7   9        0.03        0.01      1.29 o
   0   7   9        9.95        9.21      1.30 o
   1   7   9       27.46       25.82      1.57 o
   2   7   9        0.86        1.23      1.66 o
   3   7   9        4.26        5.26      1.69 o
   4   7   9        0.89        0.55      1.70 o
   5   7   9       19.83       15.96      1.14 o
   6   7   9        0.13        0.12      1.57 o
   7   7   9        6.45        5.36      1.87 o
   8   7   9        0.25        1.03      1.74 o
   9   7   9        4.05        5.59      1.79 o
  10   7   9        2.94        3.04      2.02 o
  11   7   9        0.43        1.50      1.77 o
  12   7   9        0.14        0.67      1.85 o
  13   7   9        1.14        1.23      2.73 o
  14   7   9        0.03        1.65      2.75 o
  -7   8   9        0.12       -1.40      3.21 o
  -6   8   9        0.81        0.51      1.96 o
  -5   8   9        0.56        0.48      2.11 o
  -4   8   9        4.13        2.87      1.88 o
  -3   8   9        6.58        7.42      2.04 o
  -2   8   9        8.89        8.58      1.93 o
  -1   8   9        4.91        3.82      1.61 o
   0   8   9        4.63        6.75      1.35 o
   1   8   9        0.26        0.53      1.51 o
   2   8   9        1.52       -0.11      1.70 o
   3   8   9        8.11        9.07      1.98 o
   4   8   9       12.19        8.20      1.22 o
   5   8   9        9.55        8.50      1.12 o
   6   8   9        0.10        0.78      1.91 o
   7   8   9        2.43        1.04      1.96 o
   8   8   9        3.17        3.53      1.99 o
   9   8   9       11.05       14.79      2.32 o
  10   8   9        0.42        1.94      1.85 o
  11   8   9        0.01        0.65      1.82 o
  12   8   9        0.05       -0.27      1.91 o
  13   8   9        0.97        3.59      3.62 o
  14   8   9        2.53        4.77      3.68 o
  -6   9   9        0.82        3.96      3.03 o
  -5   9   9        0.02       -1.61      1.88 o
  -4   9   9        0.74       -0.84      1.82 o
  -3   9   9        0.32        0.30      1.99 o
  -2   9   9        1.06        3.33      2.25 o
  -1   9   9        1.53       -0.32      1.81 o
   0   9   9       24.16       27.75      3.75 o
   1   9   9        0.45        0.50      1.73 o
   2   9   9        1.36        0.23      1.70 o
   3   9   9        4.89        3.79      1.76 o
   4   9   9        1.88        1.87      1.14 o
   5   9   9        0.47        2.34      1.14 o
   6   9   9       15.27       15.87      2.30 o
   7   9   9        6.35        4.08      2.11 o
   8   9   9        1.25        1.09      1.82 o
   9   9   9        4.79        5.37      2.22 o
  10   9   9        0.24        1.20      2.12 o
  11   9   9        2.29        1.42      2.17 o
  12   9   9        0.00       -1.14      2.11 o
  13   9   9        0.01       -1.88      2.28 o
  -5  10   9        0.21       -0.23      2.87 o
  -4  10   9        1.23        0.82      1.86 o
  -3  10   9        0.42       -1.14      2.09 o
  -2  10   9        0.00        1.21      1.83 o
  -1  10   9        0.18        0.89      1.98 o
   0  10   9        2.76        2.37      3.05 o
   1  10   9        0.22       -1.54      3.15 o
   2  10   9        3.02        4.75      1.95 o
   3  10   9        0.70        0.97      1.30 o
   4  10   9        2.33        0.77      1.29 o
   5  10   9        0.00        0.18      1.27 o
   6  10   9       10.08       10.28      2.44 o
   7  10   9        0.41        0.24      2.03 o
   8  10   9        1.75        1.98      2.09 o
   9  10   9        2.73        3.31      2.30 o
  10  10   9        2.70        1.35      2.37 o
  11  10   9        0.15        1.59      2.44 o
  12  10   9        0.17        0.34      2.35 o
  13  10   9        0.03        0.41      2.02 o
  -4  11   9        0.00       -2.09      3.09 o
  -3  11   9        2.56        1.35      1.83 o
  -2  11   9        0.38        1.75      2.09 o
  -1  11   9        0.00       -0.57      2.00 o
   0  11   9        1.22       -0.70      2.39 o
   1  11   9        0.78        1.96      3.03 o
   2  11   9        1.85        2.74      3.27 o
   3  11   9       11.51       14.66      2.64 o
   4  11   9        0.97        1.32      1.45 o
   5  11   9       12.87       13.15      1.69 o
   6  11   9        6.19        6.71      2.16 o
   7  11   9        0.05        0.01      2.27 o
   8  11   9        0.21        0.01      2.12 o
   9  11   9        0.13        0.48      2.42 o
  10  11   9        1.91        2.26      2.32 o
  11  11   9        3.76        3.98      2.35 o
  12  11   9        0.10        0.59      2.26 o
  13  11   9        1.44       -2.39      3.15 o
  -3  12   9        0.00        0.99      3.36 o
  -2  12   9        0.50        1.24      2.06 o
  -1  12   9        0.02        0.54      2.12 o
   0  12   9        1.11        2.37      3.07 o
   1  12   9        0.50        0.80      3.20 o
   2  12   9        1.04        1.80      3.20 o
   3  12   9        1.86        3.23      2.58 o
   4  12   9        2.20        1.84      1.76 o
   5  12   9        0.00       -0.68      1.77 o
   6  12   9        5.39        5.32      2.31 o
   7  12   9        3.12        5.16      2.41 o
   8  12   9        1.52        2.25      1.96 o
   9  12   9        2.30        0.69      2.29 o
  10  12   9        0.67       -0.57      3.74 o
  11  12   9        2.83        3.35      2.04 o
  12  12   9        0.88       -0.18      2.46 o
  -2  13   9        0.00       -3.53      3.53 o
  -1  13   9        0.01        0.24      2.13 o
   0  13   9        0.32        0.64      2.80 o
   1  13   9        0.07        0.01      3.31 o
   2  13   9        1.62        4.31      3.46 o
   3  13   9        6.21        8.98      2.39 o
   4  13   9        1.81        4.18      1.82 o
   5  13   9        0.02        1.66      1.87 o
   6  13   9        3.83        3.02      3.54 o
   7  13   9        1.23       -2.89      3.45 o
   8  13   9        0.02       -0.78      2.62 o
   9  13   9        0.10        1.81      2.64 o
  10  13   9        2.81        2.61      2.85 o
  11  13   9        0.07        2.39      2.72 o
   0  14   9        0.73        2.28      3.40 o
   1  14   9        0.05        1.74      3.29 o
   2  14   9        0.64        0.39      3.56 o
   3  14   9        0.42        2.51      2.94 o
   4  14   9        0.35        0.92      1.97 o
   5  14   9        0.00        2.37      3.87 o
   6  14   9        0.03        0.25      3.36 o
   7  14   9        1.00       -1.35      3.91 o
   8  14   9        0.26        0.69      3.83 o
   9  14   9        0.13        2.36      2.90 o
  -7 -11  10        1.02        2.78      2.30 o
  -6 -11  10        0.02       -0.24      2.14 o
  -5 -11  10        0.02        1.03      2.08 o
  -4 -11  10        1.23        1.27      2.65 o
  -3 -11  10        0.00       -1.19      3.24 o
  -2 -11  10        1.39        3.33      3.51 o
  -8 -10  10        0.17        2.15      3.17 o
  -7 -10  10        0.25        0.24      2.04 o
  -6 -10  10        4.01        5.11      1.95 o
  -5 -10  10        4.89        5.38      2.28 o
  -4 -10  10        0.01       -1.76      1.76 o
  -3 -10  10        0.95        0.99      2.00 o
  -2 -10  10        0.40        1.41      2.98 o
  -1 -10  10        2.33        3.33      2.52 o
   0 -10  10        0.09       -0.13      2.83 o
   1 -10  10        0.37        3.06      3.68 o
  -9  -9  10        0.24        3.33      3.50 o
  -8  -9  10        0.01        2.20      2.73 o
  -7  -9  10        0.16        0.12      2.07 o
  -6  -9  10        0.19        0.82      1.90 o
  -5  -9  10        4.12        4.18      1.82 o
  -4  -9  10        1.41        2.77      1.88 o
  -3  -9  10        0.09        0.11      1.65 o
  -2  -9  10        0.64        0.76      1.66 o
  -1  -9  10        1.30        1.83      2.70 o
   0  -9  10        1.33        1.88      2.84 o
   1  -9  10        0.07       -0.02      3.30 o
   2  -9  10        0.02       -0.06      2.99 o
   3  -9  10        0.29       -2.98      3.67 o
 -10  -8  10        0.00        1.85      3.06 o
  -9  -8  10        0.30        1.93      3.26 o
  -8  -8  10        0.00       -0.64      2.54 o
  -7  -8  10        0.23        0.22      1.74 o
  -6  -8  10       16.61       14.95      2.26 o
  -5  -8  10        4.81        6.29      1.83 o
  -4  -8  10       11.43       10.88      2.34 o
  -3  -8  10        4.41        5.82      1.88 o
  -2  -8  10        4.86        5.88      1.79 o
  -1  -8  10        2.45        5.27      1.76 o
   0  -8  10        0.34       -1.86      3.26 o
   1  -8  10        0.01       -0.04      3.11 o
   2  -8  10        0.16        2.27      3.01 o
   3  -8  10        2.07        3.75      3.37 o
   4  -8  10        2.81        4.20      3.69 o
 -10  -7  10        0.13        2.42      3.00 o
  -9  -7  10        0.32       -1.87      3.04 o
  -8  -7  10        0.16        3.18      2.92 o
  -7  -7  10        0.29       -0.02      1.55 o
  -6  -7  10        1.24        0.77      1.68 o
  -5  -7  10       17.58       21.65      2.28 o
  -4  -7  10        0.02        1.50      1.87 o
  -3  -7  10        3.08        3.12      1.65 o
  -2  -7  10       15.48       19.18      2.22 o
  -1  -7  10       11.66       11.11      1.90 o
   0  -7  10        3.43        3.32      1.50 o
   1  -7  10        0.19        3.82      3.08 o
   2  -7  10        0.18        1.78      2.66 o
   3  -7  10        0.52        0.82      3.49 o
   4  -7  10        1.49        3.09      3.29 o
   5  -7  10        1.11        1.35      2.99 o
   6  -7  10        0.03        5.28      3.43 o
 -11  -6  10        0.17       -0.01      3.04 o
 -10  -6  10        0.04       -1.19      2.95 o
  -9  -6  10        7.08        6.33      3.10 o
  -8  -6  10        0.11        1.14      2.97 o
  -7  -6  10        0.17        0.09      1.56 o
  -6  -6  10        7.90        5.17      1.70 o
  -5  -6  10        2.10        2.93      1.73 o
  -4  -6  10       24.97       22.65      2.92 o
  -3  -6  10       12.78       12.47      2.83 o
  -2  -6  10        1.02        1.93      1.55 o
  -1  -6  10        1.76        0.96      1.62 o
   0  -6  10       12.54       12.16      1.85 o
   1  -6  10        4.76        5.89      2.91 o
   2  -6  10        0.50       -0.02      2.63 o
   3  -6  10        0.04        2.17      3.27 o
   4  -6  10        2.81        3.71      2.79 o
   5  -6  10        0.09        0.23      2.69 o
   6  -6  10        0.38        1.13      2.92 o
   7  -6  10        0.44        0.89      3.80 o
 -11  -5  10        0.10        2.14      2.75 o
 -10  -5  10        0.02        7.76      3.22 o
  -9  -5  10        0.00        3.08      3.28 o
  -8  -5  10       11.42       12.01      3.22 o
  -7  -5  10        1.36        4.13      2.95 o
  -6  -5  10        4.26        3.86      1.61 o
  -5  -5  10        3.63        4.63      1.70 o
  -4  -5  10        0.01       -0.32      1.54 o
  -3  -5  10        2.36        1.40      1.58 o
  -2  -5  10        1.77        4.42      1.80 o
  -1  -5  10       20.17       21.04      2.19 o
   0  -5  10        6.29        5.18      1.53 o
   1  -5  10        2.12        1.74      1.37 o
   2  -5  10        4.15        6.12      3.05 o
   3  -5  10        0.01        1.47      2.49 o
   4  -5  10        0.31        1.50      3.15 o
   5  -5  10        0.23        0.25      3.37 o
   6  -5  10        0.44        3.92      3.24 o
   7  -5  10        0.80       -1.85      3.44 o
   8  -5  10        0.08        1.31      3.17 o
 -11  -4  10        0.18       -2.01      2.63 o
 -10  -4  10        2.72        3.21      3.20 o
  -9  -4  10        2.80        5.70      3.07 o
  -8  -4  10        5.50        4.70      2.61 o
  -7  -4  10        0.30        1.68      2.52 o
  -6  -4  10       20.36       20.57      1.94 o
  -5  -4  10        0.09        0.00      1.43 o
  -4  -4  10        1.19        1.57      1.60 o
  -3  -4  10       14.24       12.58      1.81 o
  -2  -4  10       14.04       15.62      1.92 o
  -1  -4  10        1.76        1.02      1.60 o
   0  -4  10        2.26        1.73      1.70 o
   1  -4  10        3.67        3.72      1.43 o
   2  -4  10       13.53       13.58      1.60 o
   3  -4  10        7.20        8.34      2.88 o
   4  -4  10        4.23        2.96      3.21 o
   5  -4  10        0.00        2.04      2.68 o
   6  -4  10        0.25       -0.03      2.86 o
   7  -4  10        6.66        7.59      3.08 o
   8  -4  10        3.56        3.10      3.39 o
   9  -4  10        0.69        4.93      3.71 o
 -12  -3  10        2.87        3.61      3.47 o
 -11  -3  10        0.85        0.00      3.21 o
 -10  -3  10        0.58        2.30      3.05 o
  -9  -3  10        1.65        7.51      2.94 o
  -8  -3  10        8.74       13.59      3.58 o
  -7  -3  10        0.18       -0.80      2.83 o
  -6  -3  10       25.02       30.65      3.77 o
  -5  -3  10        9.00        7.95      1.32 o
  -4  -3  10       62.49       56.96      2.25 o
  -3  -3  10       24.89       19.60      1.94 o
  -2  -3  10        0.73        2.49      1.58 o
  -1  -3  10        3.37        3.42      1.49 o
   0  -3  10       11.30       10.78      1.68 o
   1  -3  10        9.96        8.51      1.29 o
   2  -3  10       12.94       11.30      1.24 o
   3  -3  10        6.55        4.75      1.04 o
   4  -3  10       11.26       11.27      3.03 o
   5  -3  10        5.00        4.91      3.16 o
   6  -3  10        0.00        1.88      2.52 o
   7  -3  10        0.76        1.38      3.12 o
   8  -3  10        1.80        2.63      2.96 o
   9  -3  10        0.99        1.23      2.91 o
  10  -3  10        0.66        0.40      3.57 o
 -12  -2  10        0.44       -0.78      3.26 o
 -11  -2  10        0.02        1.83      2.32 o
 -10  -2  10        0.90       -0.91      2.73 o
  -9  -2  10        7.36        8.25      2.97 o
  -8  -2  10        0.18        2.01      2.71 o
  -7  -2  10       17.77       19.09      2.36 o
  -6  -2  10        0.75        2.40      3.02 o
  -5  -2  10        7.73       11.65      1.47 o
  -4  -2  10        4.78        5.02      1.43 o
  -3  -2  10       27.50       26.18      2.12 o
  -2  -2  10       19.22       18.69      1.88 o
  -1  -2  10       14.87       14.03      1.83 o
   0  -2  10        0.00       -0.60      1.41 o
   1  -2  10       83.79       91.42      3.11 o
   2  -2  10        8.11        9.39      1.62 o
   3  -2  10       50.18       47.77      2.29 o
   4  -2  10        0.02        0.28      1.09 o
   5  -2  10        1.22        1.25      2.51 o
   6  -2  10        0.02        0.88      3.12 o
   7  -2  10        1.34        1.73      2.72 o
   8  -2  10        7.53        7.95      2.90 o
   9  -2  10        1.88        4.59      2.88 o
  10  -2  10        0.12        6.30      3.78 o
 -12  -1  10        0.38        1.89      3.36 o
 -11  -1  10        0.59        3.12      2.82 o
 -10  -1  10        0.00        2.00      3.08 o
  -9  -1  10        0.01        0.96      2.54 o
  -8  -1  10        1.24        4.01      1.82 o
  -7  -1  10        6.14        4.87      3.11 o
  -6  -1  10       12.49       12.81      3.22 o
  -5  -1  10        4.03        3.87      1.18 o
  -4  -1  10        3.66        1.42      1.26 o
  -3  -1  10        1.70        2.77      1.42 o
  -2  -1  10       16.52       15.75      1.84 o
  -1  -1  10        1.22        0.77      1.49 o
   0  -1  10       15.31       14.90      1.74 o
   1  -1  10       19.37       21.92      1.98 o
   2  -1  10        3.55        2.71      1.58 o
   3  -1  10        3.81        4.43      1.42 o
   4  -1  10        6.25        6.60      1.44 o
   5  -1  10        0.01        0.68      1.17 o
   6  -1  10        9.10       11.40      3.33 o
   7  -1  10       14.81       14.24      3.14 o
   8  -1  10        1.05        1.96      3.34 o
   9  -1  10        0.00       -0.99      3.57 o
  10  -1  10        3.79        4.51      3.86 o
  11  -1  10        0.76        3.04      3.40 o
 -12   0  10        0.21       -0.91      2.82 o
 -11   0  10        0.02        0.13      2.53 o
 -10   0  10        2.23        1.46      2.60 o
  -9   0  10        0.22        0.21      2.01 o
  -8   0  10        0.20        1.79      2.94 o
  -7   0  10        0.06       -2.34      2.82 o
  -6   0  10        1.10        1.21      2.90 o
  -5   0  10        2.66        4.10      2.65 o
  -4   0  10        5.12        4.53      1.19 o
  -3   0  10       36.49       29.21      1.96 o
  -2   0  10        0.48        0.50      1.36 o
  -1   0  10       18.01       15.19      1.80 o
   0   0  10       10.50        8.76      1.74 o
   1   0  10        0.66       -0.14      1.42 o
   2   0  10      151.59      143.29      8.04 o
   3   0  10        3.44        2.08      1.52 o
   4   0  10        0.14        0.59      1.25 o
   5   0  10        1.34        1.07      1.27 o
   6   0  10        0.38        1.68      1.16 o
   7   0  10       11.98       11.32      3.07 o
   8   0  10       15.33       19.53      4.07 o
   9   0  10        0.05        2.39      2.91 o
  10   0  10        3.94        5.47      3.00 o
  11   0  10        0.32       -0.55      3.00 o
  12   0  10        0.42       -2.68      3.52 o
 -11   1  10        0.06        0.64      2.87 o
 -10   1  10        6.00        4.66      2.69 o
  -9   1  10       14.96       23.86      3.63 o
  -8   1  10        0.72        4.15      2.71 o
  -7   1  10        0.02        1.81      2.62 o
  -6   1  10        0.13        0.86      2.88 o
  -5   1  10        5.26        6.63      2.61 o
  -4   1  10        4.98        4.06      1.11 o
  -3   1  10       20.61       19.38      1.68 o
  -2   1  10        6.62        5.34      1.47 o
  -1   1  10        0.10        0.38      1.37 o
   0   1  10      186.04      196.90      4.29 o
   1   1  10       30.43       28.59      2.17 o
   2   1  10        0.95        1.24      1.58 o
   3   1  10        0.72        0.70      1.62 o
   4   1  10        3.16        3.69      1.58 o
   5   1  10        3.05        4.41      1.40 o
   6   1  10        0.30        1.15      1.26 o
   7   1  10       22.81       24.34      3.49 o
   8   1  10        2.72        3.59      2.87 o
   9   1  10        0.00       -1.40      3.23 o
  10   1  10        1.34        5.31      3.41 o
  11   1  10        0.40        1.49      3.82 o
  12   1  10        0.02       -3.29      3.29 o
 -11   2  10        1.09        0.79      2.76 o
 -10   2  10        1.33        3.41      2.85 o
  -9   2  10        2.61        2.81      3.26 o
  -8   2  10        0.08       -1.50      2.52 o
  -7   2  10        0.92       -0.49      2.90 o
  -6   2  10        0.23        0.17      2.54 o
  -5   2  10        0.51        0.50      2.17 o
  -4   2  10        3.06        1.55      2.65 o
  -3   2  10       30.57       28.24      1.85 o
  -2   2  10       20.03       19.55      1.77 o
  -1   2  10       36.88       34.28      3.38 o
   0   2  10        4.06        4.39      1.70 o
   1   2  10       80.43       72.87      2.96 o
   2   2  10        3.00        2.59      1.61 o
   3   2  10       42.02       45.35      2.61 o
   4   2  10       71.97       65.81      3.56 o
   5   2  10        4.48        3.21      1.52 o
   6   2  10        5.08        5.42      1.57 o
   7   2  10        0.09        0.32      0.92 o
   8   2  10        4.32        4.43      3.15 o
   9   2  10        2.72        3.00      3.31 o
  10   2  10        6.38        5.01      2.73 o
  11   2  10        1.18        3.71      3.43 o
  12   2  10        1.62        3.45      3.55 o
 -10   3  10        0.32       -0.29      3.10 o
  -9   3  10       12.95       19.06      3.62 o
  -8   3  10        0.17       -1.06      3.07 o
  -7   3  10        3.21        0.46      2.62 o
  -6   3  10        0.27        0.72      1.34 o
  -5   3  10        0.14       -0.41      1.17 o
  -4   3  10       35.83       33.53      3.20 o
  -3   3  10       21.28       19.99      1.10 o
  -2   3  10        7.55        6.81      0.78 o
  -1   3  10       36.82       36.08      2.37 o
   0   3  10      202.93      193.84      4.29 o
   1   3  10       87.97       81.87      3.18 o
   2   3  10       70.93       73.47      6.02 o
   3   3  10        7.87        8.91      2.01 o
   4   3  10       24.37       23.51      2.26 o
   5   3  10        2.98        2.65      1.58 o
   6   3  10        0.05        0.85      1.53 o
   7   3  10        4.72        2.54      1.51 o
   8   3  10        0.54        1.62      1.05 o
   9   3  10        3.23        3.71      1.57 o
  10   3  10        1.65        3.86      3.54 o
  11   3  10        3.04        4.88      3.36 o
  12   3  10        0.03       -0.28      3.42 o
  13   3  10        1.09        5.51      2.93 o
 -10   4  10        0.39        2.24      2.78 o
  -9   4  10        1.51        2.17      2.70 o
  -8   4  10        3.71        6.15      2.83 o
  -7   4  10        1.57        2.29      1.64 o
  -6   4  10        6.90       10.40      1.76 o
  -5   4  10        1.86        2.07      2.76 o
  -4   4  10        0.12       -0.98      2.21 o
  -3   4  10        2.06        3.95      1.13 o
  -2   4  10        0.23        0.16      1.22 o
  -1   4  10       85.37       87.03      3.23 o
   0   4  10       35.76       40.04      2.37 o
   1   4  10       46.69       44.66      2.58 o
   2   4  10        6.01        4.86      1.71 o
   3   4  10       24.00       21.85      2.24 o
   4   4  10        2.10        1.88      1.69 o
   5   4  10        4.41        2.99      1.62 o
   6   4  10       10.84        8.12      1.94 o
   7   4  10        4.09        6.04      2.04 o
   8   4  10        2.33        3.72      1.44 o
   9   4  10        1.30        3.29      1.58 o
  10   4  10        1.93        2.98      1.54 o
  11   4  10        0.87        0.23      2.97 o
  12   4  10        0.34        0.01      3.21 o
  13   4  10        0.01        1.28      2.76 o
  -9   5  10        0.28        4.49      2.86 o
  -8   5  10        0.16       -2.43      2.57 o
  -7   5  10        0.22        1.11      2.60 o
  -6   5  10        8.35        9.97      3.42 o
  -5   5  10       22.49       32.49      2.70 o
  -4   5  10        1.08        1.43      1.56 o
  -3   5  10        0.18       -0.40      1.60 o
  -2   5  10       41.37       44.81      2.13 o
  -1   5  10        0.01        1.50      1.01 o
   0   5  10        0.48        0.71      0.96 o
   1   5  10        0.65        2.31      0.92 o
   2   5  10       79.05       69.24      3.03 o
   3   5  10        7.54        8.27      1.90 o
   4   5  10       16.89       16.73      2.17 o
   5   5  10        8.06        9.97      1.96 o
   6   5  10        0.26        0.08      1.55 o
   7   5  10        2.82        1.12      1.70 o
   8   5  10        0.43        1.21      1.68 o
   9   5  10        1.38        0.41      1.78 o
  10   5  10        6.26       10.09      2.49 o
  11   5  10        0.00       -1.80      3.13 o
  12   5  10        0.18       -0.25      3.07 o
  13   5  10        1.17        1.74      3.06 o
  -8   6  10        1.11        2.69      2.95 o
  -7   6  10        0.18        0.57      2.00 o
  -6   6  10        0.41        4.48      2.01 o
  -5   6  10        7.34        6.50      1.91 o
  -4   6  10       12.88       12.18      2.04 o
  -3   6  10        4.01        7.09      1.73 o
  -2   6  10        0.01        0.06      1.01 o
  -1   6  10        6.61        5.40      1.16 o
   0   6  10        0.86        0.53      1.03 o
   1   6  10        0.01       -0.18      0.95 o
   2   6  10        0.02        0.26      0.82 o
   3   6  10        0.69        2.02      1.84 o
   4   6  10        0.09        1.46      1.83 o
   5   6  10       11.41       12.98      2.07 o
   6   6  10        3.37        6.47      2.00 o
   7   6  10        2.44        1.83      1.68 o
   8   6  10       10.29       10.23      1.99 o
   9   6  10        9.00       10.76      2.21 o
  10   6  10        7.22        5.07      2.09 o
  11   6  10        0.65        0.84      3.33 o
  12   6  10        0.82        4.24      3.42 o
  13   6  10        0.00        3.70      3.84 o
  -7   7  10        0.26        2.95      2.05 o
  -6   7  10        1.21        2.62      1.98 o
  -5   7  10        4.37        3.21      2.20 o
  -4   7  10        0.04       -0.20      1.83 o
  -3   7  10       10.42       13.68      2.14 o
  -2   7  10        2.48        2.17      1.65 o
  -1   7  10        0.41        1.39      1.11 o
   0   7  10       22.04       26.51      1.60 o
   1   7  10        1.65        1.81      1.04 o
   2   7  10        0.50        0.20      0.93 o
   3   7  10        1.24        1.20      0.87 o
   4   7  10        2.03        1.56      1.77 o
   5   7  10        2.51        2.57      1.98 o
   6   7  10        1.30        3.33      1.87 o
   7   7  10       14.45       16.93      2.41 o
   8   7  10        0.05       -0.01      2.02 o
   9   7  10        0.30        0.36      1.81 o
  10   7  10        0.04        3.06      2.15 o
  11   7  10        5.29        5.31      2.02 o
  12   7  10        0.63       -1.49      2.98 o
  13   7  10        0.80        2.86      3.02 o
  -7   8  10        0.97        4.34      2.85 o
  -6   8  10        0.02        0.85      1.85 o
  -5   8  10        1.25        2.04      1.94 o
  -4   8  10        3.51        3.97      1.99 o
  -3   8  10        3.25        1.47      1.66 o
  -2   8  10        2.17        2.82      1.86 o
  -1   8  10        5.22        7.35      1.78 o
   0   8  10        2.19        3.24      1.25 o
   1   8  10        2.82        4.10      1.23 o
   2   8  10        0.10        0.18      1.11 o
   3   8  10        1.14        2.50      1.72 o
   4   8  10       30.00       36.12      2.77 o
   5   8  10        0.45       -0.13      1.87 o
   6   8  10        4.58        4.13      2.00 o
   7   8  10        2.26        1.40      1.71 o
   8   8  10        1.61        3.16      2.11 o
   9   8  10        0.16        0.28      2.07 o
  10   8  10        0.64        3.96      1.98 o
  11   8  10        0.73        0.92      2.13 o
  12   8  10        1.01        2.34      1.85 o
  13   8  10        0.52        1.53      3.82 o
  -6   9  10        0.73        5.22      3.35 o
  -5   9  10        0.09        0.64      1.75 o
  -4   9  10        3.64        1.60      1.87 o
  -3   9  10        9.63        8.61      2.17 o
  -2   9  10        2.72        3.52      1.80 o
  -1   9  10        0.51       -1.80      1.80 o
   0   9  10        3.62        2.17      1.72 o
   1   9  10        0.51       -0.05      1.24 o
   2   9  10       14.07       14.77      4.57 o
   3   9  10        3.09        5.83      2.10 o
   4   9  10        0.91        3.08      2.12 o
   5   9  10        4.60        4.00      1.97 o
   6   9  10        0.74        2.11      2.15 o
   7   9  10        0.06        1.49      2.13 o
   8   9  10        8.16       11.10      2.50 o
   9   9  10        0.20       -0.30      2.17 o
  10   9  10        0.31        0.70      2.26 o
  11   9  10        2.54        5.24      2.92 o
  12   9  10        5.35        5.63      2.06 o
  -5  10  10        0.33       -0.60      2.28 o
  -4  10  10        0.23       -0.78      1.97 o
  -3  10  10        0.48        1.50      2.00 o
  -2  10  10        0.01       -1.21      1.93 o
  -1  10  10        0.76        0.42      2.03 o
   0  10  10        0.00       -1.20      1.75 o
   1  10  10        0.18       -0.25      2.69 o
   2  10  10        0.78        2.92      2.02 o
   3  10  10        3.98        2.99      1.95 o
   4  10  10        0.87        1.12      2.02 o
   5  10  10        0.16        0.47      2.01 o
   6  10  10        0.00       -0.61      1.82 o
   7  10  10        0.00        0.02      2.07 o
   8  10  10        0.08        0.77      2.43 o
   9  10  10        5.63        7.71      2.35 o
  10  10  10        3.33        4.25      2.24 o
  11  10  10        2.55        3.14      2.43 o
  12  10  10        0.00        1.56      2.22 o
  13  10  10        1.43       -1.25      3.10 o
  -4  11  10        0.29       -0.67      3.14 o
  -3  11  10        3.93        6.71      2.16 o
  -2  11  10        0.58        2.85      2.12 o
  -1  11  10        0.19       -0.35      2.12 o
   0  11  10        2.99        3.40      1.85 o
   1  11  10        0.61        2.81      2.60 o
   2  11  10        6.97        6.84      3.49 o
   3  11  10        4.97        4.74      2.08 o
   4  11  10        1.41        2.36      2.21 o
   5  11  10        0.05        0.92      2.10 o
   6  11  10        0.95       -0.33      2.21 o
   7  11  10        0.03        1.86      2.24 o
   8  11  10        0.52        0.49      2.45 o
   9  11  10        0.88        0.21      2.11 o
  10  11  10       16.64       22.16      3.62 o
  11  11  10        0.60        0.10      2.55 o
  12  11  10        1.23        2.61      3.31 o
  13  11  10        1.51        1.77      3.11 o
  -3  12  10        0.03        1.85      2.40 o
  -2  12  10        0.48       -0.11      2.02 o
  -1  12  10        0.16       -0.09      1.87 o
   0  12  10        0.09        0.91      2.13 o
   1  12  10        0.19        1.27      3.32 o
   2  12  10        5.23        4.75      3.34 o
   3  12  10        0.11        0.38      3.33 o
   4  12  10        1.15        1.51      3.03 o
   5  12  10        1.04        1.52      2.24 o
   6  12  10        1.05        0.43      2.15 o
   7  12  10        1.63        1.12      2.17 o
   8  12  10        0.31       -2.61      2.61 o
   9  12  10        2.01        2.37      2.34 o
  10  12  10        4.79        6.69      2.39 o
  11  12  10        1.65        3.83      2.67 o
  -1  13  10        0.09        1.58      2.23 o
   0  13  10        0.12        4.75      3.78 o
   1  13  10        0.12        3.62      3.63 o
   2  13  10        0.16        5.02      3.63 o
   3  13  10        0.22        0.82      2.70 o
   4  13  10        1.14        3.06      3.07 o
   5  13  10        2.88        4.51      3.05 o
   6  13  10        0.00       -1.94      3.80 o
   7  13  10        0.89       -0.59      3.71 o
   8  13  10        0.17       -0.15      2.51 o
   9  13  10        0.10        0.41      2.28 o
  10  13  10        0.17        2.18      2.57 o
   2  14  10        0.67        2.09      3.65 o
   3  14  10        0.98        2.71      2.89 o
   4  14  10        0.35        1.10      3.26 o
   5  14  10        0.23       -1.40      2.85 o
   6  14  10        1.47        3.18      3.87 o
   7  14  10        2.76        3.45      3.72 o
  -7 -10  11        1.37        3.00      2.91 o
  -6 -10  11        3.43        2.64      1.96 o
  -5 -10  11        0.22        1.14      1.78 o
  -4 -10  11        0.33        1.50      2.09 o
  -3 -10  11        0.50       -2.71      2.86 o
  -2 -10  11        0.45        1.77      3.16 o
  -8  -9  11        0.59        3.39      2.69 o
  -7  -9  11        0.25        0.95      2.98 o
  -6  -9  11        0.03       -0.55      1.82 o
  -5  -9  11        8.71       10.55      2.16 o
  -4  -9  11        0.57        0.79      1.85 o
  -3  -9  11        0.00       -0.98      2.03 o
  -2  -9  11        1.03       -1.75      3.59 o
  -1  -9  11        2.92        5.31      2.91 o
   0  -9  11        0.01       -0.73      3.20 o
   1  -9  11        0.07        2.12      3.17 o
  -9  -8  11        1.50        5.82      3.60 o
  -8  -8  11        1.24        2.40      3.22 o
  -7  -8  11        0.45        3.07      3.02 o
  -6  -8  11        0.41        0.89      1.82 o
  -5  -8  11        0.55        1.99      1.82 o
  -4  -8  11        5.36        3.38      2.08 o
  -3  -8  11        2.33        1.74      1.69 o
  -2  -8  11        0.00        1.74      1.69 o
  -1  -8  11        1.43        4.37      3.59 o
   0  -8  11        0.65        1.45      3.43 o
   1  -8  11        0.19       -0.77      3.20 o
   2  -8  11        0.09        0.70      3.49 o
   3  -8  11        0.03        5.35      3.50 o
  -9  -7  11        0.51        0.06      3.09 o
  -8  -7  11        2.46        2.96      3.38 o
  -7  -7  11        0.67       -0.98      2.81 o
  -6  -7  11        0.00        1.01      1.81 o
  -5  -7  11        7.33       11.27      2.09 o
  -4  -7  11        0.79        1.09      1.55 o
  -3  -7  11        0.44        2.11      1.88 o
  -2  -7  11        0.22        0.71      1.88 o
  -1  -7  11        4.17        3.93      2.16 o
   0  -7  11        3.35        3.27      3.31 o
   1  -7  11        0.38       -1.66      2.69 o
   2  -7  11        0.50        0.16      2.88 o
   3  -7  11        0.00        1.17      3.56 o
   4  -7  11        0.59        1.05      2.84 o
 -10  -6  11        2.80        3.40      3.30 o
  -9  -6  11        0.43       -0.09      2.41 o
  -8  -6  11        8.87        5.84      3.56 o
  -7  -6  11        0.04       -1.10      3.23 o
  -6  -6  11        0.06        1.05      1.64 o
  -5  -6  11        0.97        0.84      1.97 o
  -4  -6  11        2.23        0.83      1.71 o
  -3  -6  11        5.74        4.50      1.82 o
  -2  -6  11       24.80       29.05      2.43 o
  -1  -6  11        0.10        1.09      1.75 o
   0  -6  11        0.00       -0.14      1.59 o
   1  -6  11        0.00       -3.37      3.37 o
   2  -6  11        0.70        1.11      3.36 o
   3  -6  11        0.01       -3.15      3.44 o
   4  -6  11        0.00       -1.76      2.55 o
   5  -6  11        0.03       -1.58      3.46 o
   6  -6  11        0.57        4.53      3.77 o
 -10  -5  11        0.42        4.78      3.32 o
  -9  -5  11        0.18       -2.39      3.42 o
  -8  -5  11        3.72        8.24      3.21 o
  -7  -5  11        0.46        0.29      3.11 o
  -6  -5  11        4.04        5.09      1.64 o
  -5  -5  11        1.06        1.41      1.64 o
  -4  -5  11        2.65        1.72      1.60 o
  -3  -5  11        2.48        0.82      1.68 o
  -2  -5  11        6.52        3.14      1.80 o
  -1  -5  11        7.04        9.74      1.99 o
   0  -5  11        2.02        4.19      1.74 o
   1  -5  11        0.50        0.07      1.49 o
   2  -5  11        0.15        1.24      2.49 o
   3  -5  11        0.34        1.50      2.66 o
   4  -5  11        0.68        1.15      3.23 o
   5  -5  11        0.00        0.92      2.98 o
   6  -5  11        1.06        0.06      3.52 o
   7  -5  11        2.04        4.43      3.92 o
 -10  -4  11        0.13        1.12      3.11 o
  -9  -4  11        4.45        7.43      3.36 o
  -8  -4  11        3.37        6.47      2.96 o
  -7  -4  11        2.84        8.78      3.44 o
  -6  -4  11        4.71        5.59      2.74 o
  -5  -4  11        7.50        7.93      2.65 o
  -4  -4  11        2.87        2.83      1.59 o
  -3  -4  11        6.05        1.89      1.74 o
  -2  -4  11        0.06        0.59      1.74 o
  -1  -4  11       12.46       12.94      2.31 o
   0  -4  11       10.92       11.71      1.86 o
   1  -4  11       28.50       26.74      2.17 o
   2  -4  11        5.95        4.53      1.42 o
   3  -4  11        1.19        1.13      2.51 o
   4  -4  11        0.32        2.43      2.76 o
   5  -4  11        2.93        5.10      3.62 o
   6  -4  11        2.15        5.95      3.09 o
   7  -4  11        0.63       -0.18      3.27 o
   8  -4  11        2.57        6.00      3.35 o
 -11  -3  11        0.59        0.32      3.18 o
 -10  -3  11        0.01       -1.29      3.32 o
  -9  -3  11        0.08        1.35      8.28 o
  -8  -3  11        0.37        2.88      3.04 o
  -7  -3  11        5.31        8.03      3.42 o
  -6  -3  11        3.85        4.95      2.74 o
  -5  -3  11        0.01        0.31      1.24 o
  -4  -3  11        2.78        1.00      1.23 o
  -3  -3  11        0.15        0.57      1.63 o
  -2  -3  11        2.39        1.95      1.72 o
  -1  -3  11        1.25        1.61      1.53 o
   0  -3  11       10.59        9.06      1.88 o
   1  -3  11       35.95       35.20      1.89 o
   2  -3  11        2.61        3.91      1.21 o
   3  -3  11        0.16        5.75      3.08 o
   4  -3  11        8.73       11.20      3.45 o
   5  -3  11        0.43        0.61      3.29 o
   6  -3  11        2.96       -0.72      2.65 o
   7  -3  11        6.29        9.73      3.73 o
   8  -3  11        0.42        1.70      3.79 o
   9  -3  11        0.04        0.84      3.86 o
 -11  -2  11        0.05        1.76      2.63 o
 -10  -2  11        0.40       -0.40      2.90 o
  -9  -2  11        0.08        0.94      2.69 o
  -8  -2  11        2.69        2.31      3.12 o
  -7  -2  11        9.69       11.02      2.27 o
  -6  -2  11        1.48        2.29      2.99 o
  -5  -2  11        0.00       -1.63      2.83 o
  -4  -2  11        5.11        3.56      1.50 o
  -3  -2  11       20.59       19.13      2.04 o
  -2  -2  11        2.85        5.23      1.65 o
  -1  -2  11       23.49       18.46      2.55 o
   0  -2  11        5.72        5.97      1.70 o
   1  -2  11        0.06        0.81      1.54 o
   2  -2  11       27.66       27.90      2.14 o
   3  -2  11       20.30       20.47      2.28 o
   4  -2  11        2.43        4.15      2.89 o
   5  -2  11        6.89        7.61      3.11 o
   6  -2  11        8.94       10.21      3.77 o
   7  -2  11        0.37        2.93      3.02 o
   8  -2  11        2.32        4.72      3.69 o
   9  -2  11        0.54        2.94      3.77 o
 -11  -1  11        1.02        2.98      2.85 o
 -10  -1  11        6.12        8.54      3.70 o
  -9  -1  11        6.43        9.81      3.54 o
  -8  -1  11        0.82        2.61      2.18 o
  -7  -1  11        0.09        1.10      2.80 o
  -6  -1  11        0.21        0.83      3.12 o
  -5  -1  11       25.64       36.12      4.19 o
  -4  -1  11        8.36        6.77      1.43 o
  -3  -1  11        0.57        0.10      1.30 o
  -2  -1  11       17.30       16.68      1.88 o
  -1  -1  11        0.86        0.15      1.63 o
   0  -1  11       17.83       14.52      1.86 o
   1  -1  11        6.97        7.21      1.74 o
   2  -1  11        8.22        8.24      1.71 o
   3  -1  11        0.19        0.44      1.46 o
   4  -1  11        4.25        5.27      1.57 o
   5  -1  11       13.60       14.79      3.40 o
   6  -1  11        0.02        1.05      2.95 o
   7  -1  11        8.86       13.00      3.80 o
   8  -1  11        0.05        2.92      3.22 o
   9  -1  11        1.28        1.73      3.58 o
  10  -1  11        0.04        0.57      3.74 o
 -11   0  11        0.16        3.13      2.79 o
 -10   0  11        0.80        1.85      2.92 o
  -9   0  11        2.88        4.98      2.80 o
  -8   0  11        0.05        2.14      3.31 o
  -7   0  11        5.66        5.16      3.48 o
  -6   0  11        0.95        0.38      2.80 o
  -5   0  11        1.23       -0.40      2.65 o
  -4   0  11        0.66        0.75      1.25 o
  -3   0  11        0.53        0.93      1.31 o
  -2   0  11        7.67       10.75      1.80 o
  -1   0  11       66.12       66.86      2.88 o
   0   0  11        2.64        1.72      1.58 o
   1   0  11        0.20        0.65      1.62 o
   2   0  11        2.65        2.32      1.66 o
   3   0  11        0.05       -0.49      1.55 o
   4   0  11        0.49        0.00      1.53 o
   5   0  11       14.85       16.08      1.81 o
   6   0  11        6.14       10.36      3.48 o
   7   0  11        0.09        0.52      3.37 o
   8   0  11        1.16        6.10      3.39 o
   9   0  11        0.32        5.13      3.08 o
  10   0  11        2.73        5.33      3.66 o
  11   0  11        0.44       -3.69      3.69 o
 -10   1  11        0.00       -2.86      3.23 o
  -9   1  11        9.54       15.00      3.80 o
  -8   1  11        4.67       10.19      3.91 o
  -7   1  11        0.69        1.50      2.96 o
  -6   1  11        0.97        0.64      3.09 o
  -5   1  11        0.14       -0.49      2.43 o
  -4   1  11        0.30        1.44      2.59 o
  -3   1  11        4.96        6.28      1.38 o
  -2   1  11        1.57        2.14      1.37 o
  -1   1  11       21.98       18.52      2.00 o
   0   1  11       15.69       14.86      1.96 o
   1   1  11       63.42       64.90      2.97 o
   2   1  11       45.17       49.85      2.71 o
   3   1  11        6.49        7.11      1.83 o
   4   1  11       13.49       10.78      2.34 o
   5   1  11       10.53       11.03      1.80 o
   6   1  11        0.08        0.92      1.40 o
   7   1  11        2.89        1.73      2.83 o
   8   1  11        0.02       -0.33      3.22 o
   9   1  11        0.21        2.37      3.05 o
  10   1  11        0.00       -1.65      3.61 o
  11   1  11        0.06        3.23      2.76 o
 -10   2  11        0.51       -2.29      2.97 o
  -9   2  11        2.60        4.74      3.29 o
  -8   2  11       10.19       24.27      4.22 o
  -7   2  11        9.87       18.47      4.06 o
  -6   2  11        0.33        3.17      2.84 o
  -5   2  11        2.29        1.09      2.87 o
  -4   2  11        0.01        1.43      2.66 o
  -3   2  11        6.39        8.12      1.45 o
  -2   2  11        2.09        1.55      1.37 o
  -1   2  11       29.50       26.18      3.78 o
   0   2  11        0.08        0.45      1.60 o
   1   2  11       18.31       17.84      2.17 o
   2   2  11        4.94        6.42      1.84 o
   3   2  11        5.14        4.64      1.82 o
   4   2  11        2.57        2.92      1.68 o
   5   2  11        6.36        6.88      1.83 o
   6   2  11        0.37        1.46      1.50 o
   7   2  11        0.94        3.23      1.55 o
   8   2  11        1.21        0.05      3.10 o
   9   2  11        0.58        2.06      3.08 o
  10   2  11        0.13        2.55      3.57 o
  11   2  11        1.54        3.90      3.56 o
 -10   3  11        0.13        3.42      2.36 o
  -9   3  11        0.11       -2.01      3.05 o
  -8   3  11        0.17       -0.19      3.06 o
  -7   3  11        4.70        5.95      3.39 o
  -6   3  11        7.17        8.40      3.47 o
  -5   3  11       11.10       12.91      3.39 o
  -4   3  11        3.49        3.41      2.61 o
  -3   3  11        4.16        4.41      3.13 o
  -2   3  11       12.90       12.87      1.71 o
  -1   3  11        1.39        0.54      1.33 o
   0   3  11        4.44        5.63      1.64 o
   1   3  11       20.88       21.82      2.17 o
   2   3  11       65.38       63.20      2.99 o
   3   3  11        0.08        0.27      1.76 o
   4   3  11       15.42       15.69      2.01 o
   5   3  11        0.13       -0.74      1.64 o
   6   3  11        0.70        0.28      1.57 o
   7   3  11        0.00       -0.04      1.66 o
   8   3  11        0.43       -0.33      1.48 o
   9   3  11        4.28        6.30      3.40 o
  10   3  11        3.59        4.82      3.74 o
  11   3  11        0.00       -2.22      3.26 o
  12   3  11        0.23       -0.36      3.16 o
  -9   4  11        0.38        2.53      2.97 o
  -8   4  11        3.23        2.06      3.25 o
  -7   4  11        1.54       -0.72      3.07 o
  -6   4  11        3.18        4.88      2.98 o
  -5   4  11        1.67        4.39      3.09 o
  -4   4  11        1.57        0.74      2.87 o
  -3   4  11       10.60       14.92      2.92 o
  -2   4  11       13.97       18.85      1.89 o
  -1   4  11        3.61        2.96      1.42 o
   0   4  11        2.71        1.13      1.56 o
   1   4  11        0.88        2.18      1.65 o
   2   4  11        1.48        2.63      1.66 o
   3   4  11       33.31       34.96      2.64 o
   4   4  11        5.77        5.84      1.97 o
   5   4  11        9.12       11.27      2.03 o
   6   4  11        3.93        4.45      1.70 o
   7   4  11        3.44        4.06      1.73 o
   8   4  11        9.74        9.08      1.94 o
   9   4  11        0.87        2.00      3.32 o
  10   4  11        9.62        9.83      3.38 o
  11   4  11        0.06        1.66      2.85 o
  12   4  11        0.77        2.72      3.30 o
  -9   5  11        0.01       -1.87      3.62 o
  -8   5  11        0.20        1.48      3.00 o
  -7   5  11        1.87        0.64      2.62 o
  -6   5  11        3.65        6.64      3.60 o
  -5   5  11        4.69        3.41      3.07 o
  -4   5  11        3.10        3.42      2.70 o
  -3   5  11       35.32       39.75      4.09 o
  -2   5  11        2.94        3.12      1.27 o
  -1   5  11        1.26        0.14      2.21 o
   0   5  11        0.38        0.88      1.41 o
   1   5  11        2.77        3.07      1.56 o
   2   5  11       10.65       11.38      2.18 o
   3   5  11        3.88        3.79      1.89 o
   4   5  11        4.88        3.36      1.99 o
   5   5  11        0.14       -0.27      1.77 o
   6   5  11        0.22        2.02      1.73 o
   7   5  11       13.70       16.41      2.09 o
   8   5  11        1.29        1.26      1.85 o
   9   5  11        2.78        3.67      1.95 o
  10   5  11        4.67        0.61      3.08 o
  11   5  11        1.57        1.46      3.77 o
  12   5  11        0.50        5.61      3.67 o
  -8   6  11        0.46       -0.32      2.91 o
  -7   6  11        2.72        1.72      2.80 o
  -6   6  11        0.09       -0.45      3.45 o
  -5   6  11        9.82        9.74      2.17 o
  -4   6  11        5.56        3.49      1.89 o
  -3   6  11        0.21        1.31      1.76 o
  -2   6  11        3.69        4.74      1.68 o
  -1   6  11        0.10        0.68      1.07 o
   0   6  11        1.71        2.36      0.99 o
   1   6  11        0.36        1.93      1.67 o
   2   6  11        0.78        1.65      1.62 o
   3   6  11       24.15       28.87      2.50 o
   4   6  11       42.48       48.76      3.01 o
   5   6  11        1.29        1.19      2.01 o
   6   6  11        3.22        4.05      1.91 o
   7   6  11        6.11        8.83      2.13 o
   8   6  11        2.92        3.74      1.98 o
   9   6  11        0.87        0.61      1.88 o
  10   6  11        0.94        0.30      1.86 o
  11   6  11        0.82        1.59      3.35 o
  12   6  11        0.05        3.39      3.22 o
  -7   7  11        0.33        1.63      2.96 o
  -6   7  11        1.38        1.99      1.95 o
  -5   7  11        0.62        0.22      1.87 o
  -4   7  11        6.46        5.66      2.18 o
  -3   7  11       16.96       16.18      3.65 o
  -2   7  11        0.96        2.47      1.52 o
  -1   7  11        6.11        5.79      1.19 o
   0   7  11        0.76        0.95      1.06 o
   1   7  11        0.52        0.72      1.60 o
   2   7  11        4.29        6.72      1.88 o
   3   7  11        1.91        1.31      1.81 o
   4   7  11        7.55        8.80      2.08 o
   5   7  11        4.57        6.84      2.04 o
   6   7  11        0.08        0.18      2.12 o
   7   7  11        0.07        1.23      1.79 o
   8   7  11        3.02        1.21      1.85 o
   9   7  11        0.02       -0.12      1.83 o
  10   7  11        1.26        2.52      1.91 o
  11   7  11        6.91        7.82      3.14 o
  12   7  11        0.53        0.46      3.88 o
  -6   8  11        0.14       -0.09      2.10 o
  -5   8  11        0.00       -0.51      2.33 o
  -4   8  11        0.41        1.10      1.87 o
  -3   8  11        0.88        2.56      2.68 o
  -2   8  11        0.00        0.32      1.63 o
  -1   8  11        0.02        0.57      1.56 o
   0   8  11        0.01       -0.45      1.20 o
   1   8  11        0.03       -0.40      1.82 o
   2   8  11        0.02       -0.12      1.81 o
   3   8  11        8.89        6.32      2.03 o
   4   8  11        8.82        8.38      3.14 o
   5   8  11        0.97        3.62      2.07 o
   6   8  11        9.99       12.62      2.26 o
   7   8  11        0.13        1.29      1.80 o
   8   8  11        0.02        0.00      2.02 o
   9   8  11        5.63        9.10      2.22 o
  10   8  11        8.14       15.78      4.32 o
  11   8  11        1.96        2.32      1.91 o
  12   8  11        0.00        2.45      3.05 o
  -5   9  11        0.42       -1.42      2.26 o
  -4   9  11        2.24        0.58      1.95 o
  -3   9  11        7.73       12.89      2.65 o
  -2   9  11        1.77        1.96      1.80 o
  -1   9  11        0.12        1.29      1.81 o
   0   9  11       10.80       16.91      2.12 o
   1   9  11        4.47        5.81      2.01 o
   2   9  11        2.41        1.11      1.93 o
   3   9  11        0.09       -0.60      1.79 o
   4   9  11        4.07        8.22      2.28 o
   5   9  11        5.14        5.66      2.05 o
   6   9  11        0.20        0.35      2.20 o
   7   9  11        0.01       -0.21      2.27 o
   8   9  11        0.41        1.72      2.29 o
   9   9  11       15.28       23.87      3.09 o
  10   9  11       20.99       30.19      3.74 o
  11   9  11        2.99        4.33      2.14 o
  12   9  11        4.87        7.78      2.29 o
  -4  10  11        0.20        0.20      2.18 o
  -3  10  11        2.72        3.69      1.91 o
  -2  10  11        3.89        6.02      2.12 o
  -1  10  11        0.93        0.28      1.76 o
   0  10  11        0.34        1.79      1.58 o
   1  10  11        0.01        2.06      3.63 o
   2  10  11        5.22        8.56      2.94 o
   3  10  11        0.05       -0.21      1.99 o
   4  10  11        0.46        1.42      1.93 o
   5  10  11        6.27       12.09      2.62 o
   6  10  11        0.32        1.51      2.23 o
   7  10  11        0.31        1.41      2.28 o
   8  10  11        6.59       12.60      4.62 o
   9  10  11        9.33       12.84      3.26 o
  10  10  11        7.14       11.77      2.71 o
  11  10  11        1.79        1.55      2.31 o
  12  10  11        0.97        4.69      3.57 o
  -3  11  11        0.72        0.23      2.22 o
  -2  11  11        0.70       -0.23      2.38 o
  -1  11  11        0.30        2.77      2.30 o
   0  11  11        0.04        2.58      1.92 o
   1  11  11        0.76        2.91      3.57 o
   2  11  11        1.30        2.26      3.09 o
   3  11  11        0.88        0.68      2.18 o
   4  11  11        2.32        2.67      2.11 o
   5  11  11        0.05       -1.01      2.21 o
   6  11  11        0.17        0.47      2.02 o
   7  11  11        0.05       -1.03      2.46 o
   8  11  11        4.94        8.29      2.71 o
   9  11  11        2.77        4.64      2.75 o
  10  11  11        3.56        4.89      2.27 o
  11  11  11        0.28       -0.15      3.53 o
  12  11  11        0.01        3.53      3.82 o
  -2  12  11        1.25       -1.57      2.49 o
  -1  12  11        1.19        1.26      2.26 o
   0  12  11        0.01        3.93      3.45 o
   1  12  11        0.54        2.83      3.45 o
   2  12  11        1.39        3.27      3.24 o
   3  12  11        0.38        1.20      2.86 o
   4  12  11        1.78        4.25      3.00 o
   5  12  11        1.12        2.67      2.66 o
   6  12  11        2.79        6.56      2.48 o
   7  12  11       12.37       15.28      3.04 o
   8  12  11        0.48        3.19      2.49 o
   9  12  11        0.47        2.27      2.47 o
  10  12  11        1.45        3.34      2.66 o
   1  13  11        0.00        3.09      3.71 o
   2  13  11        1.31        1.53      3.43 o
   3  13  11        0.69        2.32      3.69 o
   4  13  11        1.31        1.37      3.67 o
   5  13  11        0.00        4.01      3.58 o
   6  13  11        1.36        6.57      4.08 o
   7  13  11        0.05        1.79      2.68 o
   8  13  11        5.75        4.80      2.57 o
  -6  -9  12        0.01       -0.84      2.71 o
  -5  -9  12        2.20        0.69      2.11 o
  -4  -9  12        1.55        3.08      1.86 o
  -3  -9  12        0.02        0.44      3.36 o
  -2  -9  12        0.61        0.20      3.46 o
  -7  -8  12        0.02       -3.18      3.18 o
  -6  -8  12        1.08        4.41      3.30 o
  -5  -8  12        2.33        1.95      1.90 o
  -4  -8  12        1.29        0.78      1.82 o
  -3  -8  12        2.13        0.56      1.93 o
  -2  -8  12        8.10       15.64      3.91 o
  -1  -8  12        1.09        0.94      3.70 o
   0  -8  12        0.17        2.18      2.74 o
   1  -8  12        0.08        3.50      3.38 o
  -8  -7  12        0.00       -0.90      3.10 o
  -7  -7  12        0.92        0.01      2.62 o
  -6  -7  12        0.00       -0.74      3.12 o
  -5  -7  12        0.02       -1.11      2.00 o
  -4  -7  12        1.79        1.34      1.84 o
  -3  -7  12        0.08       -0.39      1.73 o
  -2  -7  12        0.79        3.13      1.94 o
  -1  -7  12        3.56        4.31      3.57 o
   0  -7  12        0.14       -1.98      2.74 o
   1  -7  12        0.60        5.23      3.43 o
   2  -7  12        0.21       -2.67      3.33 o
   3  -7  12        0.04       -3.87      4.06 o
  -8  -6  12        3.17        2.86      2.89 o
  -7  -6  12        0.09       -0.79      2.85 o
  -6  -6  12        3.38        4.17      2.92 o
  -5  -6  12        4.66        4.80      1.96 o
  -4  -6  12        0.99        2.88      1.77 o
  -3  -6  12        0.01       -0.78      1.68 o
  -2  -6  12        2.49        2.00      1.80 o
  -1  -6  12        7.27        7.05      1.94 o
   0  -6  12       13.47       16.03      3.99 o
   1  -6  12        0.14        2.89      2.96 o
   2  -6  12        3.11        1.44      3.40 o
   3  -6  12        0.49        2.17      3.43 o
   4  -6  12        0.90        4.07      3.56 o
  -9  -5  12        0.55       -0.26      2.98 o
  -8  -5  12        0.44        1.52      2.89 o
  -7  -5  12        0.05        0.11      2.71 o
  -6  -5  12        0.11       -1.95      2.85 o
  -5  -5  12        3.28        5.41      1.72 o
  -4  -5  12        7.16        6.09      1.96 o
  -3  -5  12        0.62        2.23      1.89 o
  -2  -5  12        0.00        0.88      1.64 o
  -1  -5  12        0.58       -0.13      1.76 o
   0  -5  12        0.26        0.92      1.57 o
   1  -5  12       23.67       19.00      4.03 o
   2  -5  12        1.36        3.45      3.07 o
   3  -5  12        1.01        2.75      2.66 o
   4  -5  12        8.17        6.93      3.36 o
   5  -5  12        2.07        1.90      3.67 o
  -9  -4  12        0.35        4.42      3.44 o
  -8  -4  12        5.98        5.22      3.53 o
  -7  -4  12       13.13       17.89      3.53 o
  -6  -4  12        0.04        1.44      3.13 o
  -5  -4  12        1.81        4.34      1.61 o
  -4  -4  12        0.01        0.16      1.64 o
  -3  -4  12        2.17        1.39      1.66 o
  -2  -4  12        0.97        0.41      1.67 o
  -1  -4  12        0.10       -0.06      1.72 o
   0  -4  12       13.46       12.89      1.96 o
   1  -4  12        2.60        2.25      1.54 o
   2  -4  12       10.52       12.28      3.59 o
   3  -4  12        0.22        1.53      2.87 o
   4  -4  12        3.23        2.20      3.17 o
   5  -4  12        3.54        4.69      2.94 o
   6  -4  12        1.46        5.46      3.53 o
   7  -4  12        0.03        2.60      3.29 o
  -9  -3  12        2.34        4.87      3.32 o
  -8  -3  12        0.04        0.24      2.77 o
  -7  -3  12        0.02        0.14      3.01 o
  -6  -3  12        0.08        3.90      3.22 o
  -5  -3  12        0.04       -0.48      2.03 o
  -4  -3  12        1.93        5.06      1.44 o
  -3  -3  12        0.21        0.27      1.40 o
  -2  -3  12        4.82        3.10      1.51 o
  -1  -3  12        1.61        2.70      1.39 o
   0  -3  12        0.20        1.03      1.30 o
   1  -3  12       11.67       15.85      1.64 o
   2  -3  12        0.12       -0.37      1.13 o
   3  -3  12        0.88        5.49      3.27 o
   4  -3  12        5.43        7.11      2.73 o
   5  -3  12        6.82        4.58      2.80 o
   6  -3  12        0.03        4.37      2.91 o
   7  -3  12        0.41        1.15      3.49 o
  -9  -2  12        0.87        0.39      3.23 o
  -8  -2  12        0.00       -1.42      2.74 o
  -7  -2  12        2.31        2.73      2.09 o
  -6  -2  12        3.73        4.02      2.18 o
  -5  -2  12        1.73        4.55      3.24 o
  -4  -2  12        0.07        0.06      1.61 o
  -3  -2  12        2.16        1.80      1.55 o
  -2  -2  12        1.56        1.88      1.72 o
  -1  -2  12       24.65       24.59      2.38 o
   0  -2  12        3.61        2.63      1.75 o
   1  -2  12        2.14        1.41      1.72 o
   2  -2  12        2.96        2.19      1.55 o
   3  -2  12        0.58        1.45      1.53 o
   4  -2  12        2.42        3.67      3.23 o
   5  -2  12        3.63        6.48      3.19 o
   6  -2  12        0.52       -1.59      3.33 o
   7  -2  12        0.00       -1.58      3.55 o
   8  -2  12        0.16       -0.80      2.81 o
  -9  -1  12        3.10        2.63      2.83 o
  -8  -1  12        4.88       10.11      3.05 o
  -7  -1  12        2.76        3.34      3.14 o
  -6  -1  12        2.67        4.23      3.10 o
  -5  -1  12        0.96        2.98      3.27 o
  -4  -1  12        0.05        2.79      3.13 o
  -3  -1  12        0.27        0.63      1.51 o
  -2  -1  12        1.61        1.20      1.62 o
  -1  -1  12        2.97        3.28      1.70 o
   0  -1  12        0.70        1.45      1.61 o
   1  -1  12       22.88       22.96      2.28 o
   2  -1  12        1.17        1.20      1.57 o
   3  -1  12        5.28        7.52      1.70 o
   4  -1  12        0.13       -0.18      1.55 o
   5  -1  12        2.80        2.56      3.18 o
   6  -1  12        0.35        1.99      2.68 o
   7  -1  12        2.25        0.22      2.92 o
   8  -1  12        0.38        1.69      3.30 o
   9  -1  12        0.00        0.96      3.35 o
  -9   0  12        1.62        0.73      3.37 o
  -8   0  12        6.02        8.48      3.74 o
  -7   0  12       10.17       13.43      3.23 o
  -6   0  12        0.00       -0.28      2.92 o
  -5   0  12        0.26        0.90      2.97 o
  -4   0  12        1.69        1.23      2.71 o
  -3   0  12        2.92        2.69      1.50 o
  -2   0  12        0.66       -0.31      1.54 o
  -1   0  12        0.00       -0.41      1.64 o
   0   0  12        5.23        4.95      1.85 o
   1   0  12        1.03        2.93      1.72 o
   2   0  12       23.46       24.75      2.27 o
   3   0  12        0.59        1.01      1.68 o
   4   0  12        2.76        4.62      1.71 o
   5   0  12       10.83       12.93      1.87 o
   6   0  12        0.25        1.27      2.72 o
   7   0  12        0.05        0.66      3.06 o
   8   0  12        0.05       -2.93      2.95 o
   9   0  12        0.03        2.48      3.16 o
  10   0  12        0.08       -0.43      3.50 o
  -9   1  12        1.73       -0.78      3.38 o
  -8   1  12        1.62        1.24      3.01 o
  -7   1  12        8.23       14.81      3.82 o
  -6   1  12        8.14        9.64      3.64 o
  -5   1  12        1.28        2.14      3.13 o
  -4   1  12        0.01        0.89      3.06 o
  -3   1  12        5.69        4.00      1.42 o
  -2   1  12        2.25        1.85      1.49 o
  -1   1  12        0.62        0.71      1.44 o
   0   1  12        0.84        2.48      1.60 o
   1   1  12        0.21        0.24      1.75 o
   2   1  12        2.45        3.80      1.73 o
   3   1  12        0.82        1.69      1.58 o
   4   1  12        7.07        8.81      1.97 o
   5   1  12        1.14        3.11      1.77 o
   6   1  12        4.96        3.02      3.49 o
   7   1  12        0.18        0.70      2.57 o
   8   1  12        0.00       -0.17      2.97 o
   9   1  12        4.15        8.51      3.44 o
  10   1  12        0.40        1.90      3.25 o
  -9   2  12        0.85        0.27      2.62 o
  -8   2  12        4.15        6.16      3.35 o
  -7   2  12        8.50       10.66      4.09 o
  -6   2  12        1.48        2.00      2.83 o
  -5   2  12        0.09        1.52      3.01 o
  -4   2  12        1.50        1.34      3.14 o
  -3   2  12        5.65        4.63      3.24 o
  -2   2  12        6.41        7.60      1.59 o
  -1   2  12        0.01       -0.25      1.50 o
   0   2  12        0.42        1.42      1.57 o
   1   2  12        4.84        5.26      1.87 o
   2   2  12       15.70       20.83      2.25 o
   3   2  12        8.05        6.71      1.91 o
   4   2  12        0.11        1.01      1.62 o
   5   2  12        2.63        3.22      1.65 o
   6   2  12        3.49        3.89      1.74 o
   7   2  12        2.78        2.62      3.40 o
   8   2  12        1.06       -2.90      2.90 o
   9   2  12        0.05       -0.62      2.83 o
  10   2  12        2.87        2.97      2.92 o
  -9   3  12        0.00        4.02      3.28 o
  -8   3  12        0.04       -2.98      3.29 o
  -7   3  12        0.04        1.90      3.07 o
  -6   3  12        3.91        0.84      2.59 o
  -5   3  12        0.41        2.80      3.05 o
  -4   3  12        0.28        1.25      2.45 o
  -3   3  12        8.44        9.08      3.22 o
  -2   3  12        6.22        7.55      1.69 o
  -1   3  12        0.27        1.13      1.52 o
   0   3  12        2.08        1.75      1.55 o
   1   3  12        2.63        1.23      1.71 o
   2   3  12       19.42       20.71      2.46 o
   3   3  12        5.80        5.96      1.87 o
   4   3  12        0.05        0.82      1.71 o
   5   3  12        4.63        5.98      1.82 o
   6   3  12        1.06        2.45      1.70 o
   7   3  12        4.13        4.64      1.79 o
   8   3  12        1.66       -0.03      3.31 o
   9   3  12        4.21        7.15      3.49 o
  10   3  12        5.23        9.48      3.25 o
  11   3  12        0.17        3.17      3.27 o
  -8   4  12        0.00       -0.77      3.43 o
  -7   4  12        2.13        4.35      3.18 o
  -6   4  12        1.04        4.55      3.39 o
  -5   4  12       15.42       14.32      3.90 o
  -4   4  12        1.18        2.14      3.25 o
  -3   4  12       10.49       14.87      3.68 o
  -2   4  12       11.62       12.76      2.97 o
  -1   4  12        0.29        1.94      1.53 o
   0   4  12        8.35       10.56      1.79 o
   1   4  12        1.81        2.04      1.80 o
   2   4  12        0.62        3.21      1.76 o
   3   4  12       27.05       28.76      2.44 o
   4   4  12        3.20        3.22      1.95 o
   5   4  12        7.34       13.40      2.06 o
   6   4  12        4.22        5.39      2.66 o
   7   4  12        3.05        1.03      1.77 o
   8   4  12        0.86        0.59      1.86 o
   9   4  12        1.50        1.39      3.31 o
  10   4  12        3.55        5.35      3.83 o
  11   4  12        2.23        4.42      3.31 o
  -8   5  12        5.07        5.57      3.67 o
  -7   5  12        0.20        5.36      2.83 o
  -6   5  12        5.42        4.30      3.08 o
  -5   5  12        4.39        6.39      3.35 o
  -4   5  12        2.00        1.40      2.49 o
  -3   5  12        5.86        8.48      3.56 o
  -2   5  12        1.77        3.65      3.24 o
  -1   5  12        2.86        3.56      1.59 o
   0   5  12        1.45        1.63      1.64 o
   1   5  12        0.70        1.57      1.76 o
   2   5  12        0.07        0.49      1.63 o
   3   5  12        0.67        0.10      1.86 o
   4   5  12       24.02       29.20      2.69 o
   5   5  12        2.94        2.69      1.88 o
   6   5  12        0.26        0.10      1.77 o
   7   5  12        0.04        1.19      1.70 o
   8   5  12        1.08        0.52      1.78 o
   9   5  12        0.50        1.57      1.89 o
  10   5  12        2.24        4.21      3.40 o
  11   5  12        1.07        2.51      3.51 o
  -7   6  12        2.65        5.03      3.33 o
  -6   6  12        0.05       -1.05      2.72 o
  -5   6  12        0.73        1.78      3.22 o
  -4   6  12        0.07        2.37      3.55 o
  -3   6  12        0.86       -2.44      3.38 o
  -2   6  12        0.56        0.47      2.55 o
  -1   6  12        3.94        1.49      3.33 o
   0   6  12        0.69        2.60      1.67 o
   1   6  12        0.07        1.03      1.71 o
   2   6  12        0.62       -0.59      1.81 o
   3   6  12        4.13        2.99      1.81 o
   4   6  12        9.38       12.47      2.30 o
   5   6  12        0.04        0.22      1.88 o
   6   6  12        3.77        4.27      2.02 o
   7   6  12       14.00       15.01      2.25 o
   8   6  12        0.04        1.64      1.77 o
   9   6  12        3.61        3.22      1.94 o
  10   6  12        3.30        7.41      3.89 o
  11   6  12        1.69       -1.41      2.87 o
  -6   7  12        0.80       -0.35      3.01 o
  -5   7  12        0.16        1.34      3.09 o
  -4   7  12        0.63       -0.03      2.01 o
  -3   7  12        0.57        0.65      1.88 o
  -2   7  12        0.42        2.59      3.34 o
  -1   7  12        1.09       -0.28      2.58 o
   0   7  12       12.41       16.08      2.18 o
   1   7  12        4.79        5.92      2.39 o
   2   7  12        0.00       -0.05      1.95 o
   3   7  12        0.84        0.45      1.82 o
   4   7  12        9.74       13.49      2.52 o
   5   7  12       14.75       14.75      2.39 o
   6   7  12        1.69        1.85      1.88 o
   7   7  12        0.12        0.77      2.06 o
   8   7  12        3.29        4.44      2.06 o
   9   7  12        6.96        5.94      2.08 o
  10   7  12        2.68       -0.43      2.24 o
  11   7  12        1.22        3.61      3.54 o
  -5   8  12        0.11        0.78      2.13 o
  -4   8  12        0.07       -1.42      1.85 o
  -3   8  12        2.02        3.09      2.34 o
  -2   8  12        6.50        7.75      3.50 o
  -1   8  12        1.04        3.11      3.18 o
   0   8  12        1.07        1.92      3.45 o
   1   8  12        0.09       -0.59      1.75 o
   2   8  12        0.32        0.79      1.77 o
   3   8  12        0.18        0.61      1.96 o
   4   8  12        0.08       -0.07      2.35 o
   5   8  12        2.07        6.66      2.12 o
   6   8  12        0.12        0.28      2.10 o
   7   8  12        3.75        5.26      2.34 o
   8   8  12       11.81       12.51      2.72 o
   9   8  12        2.45        4.86      2.09 o
  10   8  12        3.58        4.37      4.34 o
  11   8  12        3.98        7.24      3.02 o
  -5   9  12        0.10       -2.21      2.93 o
  -4   9  12        0.18        0.32      2.29 o
  -3   9  12        0.28       -0.71      3.16 o
  -2   9  12        0.05        1.12      2.84 o
  -1   9  12        0.65        6.52      3.24 o
   0   9  12        0.25        0.62      3.36 o
   1   9  12        1.38        4.09      1.88 o
   2   9  12        4.54        6.32      2.27 o
   3   9  12        2.21        4.68      2.13 o
   4   9  12       13.23       18.15      4.40 o
   5   9  12        0.37       -0.38      2.26 o
   6   9  12        0.84        2.63      2.23 o
   7   9  12        1.30        1.28      2.40 o
   8   9  12        5.53        6.09      2.12 o
   9   9  12        6.72        8.76      2.63 o
  10   9  12        6.02        6.18      2.16 o
  11   9  12        0.24        2.65      2.24 o
  -3  10  12        0.02        0.73      3.20 o
  -2  10  12        2.84        3.01      2.76 o
  -1  10  12        0.86        2.82      3.07 o
   0  10  12        0.01        1.48      3.19 o
   1  10  12        0.65        0.93      3.39 o
   2  10  12        1.37        3.98      2.04 o
   3  10  12        1.01        1.59      2.21 o
   4  10  12        1.33        3.27      1.96 o
   5  10  12        2.86        6.70      2.70 o
   6  10  12        0.17        3.48      2.28 o
   7  10  12       19.13       24.23      3.05 o
   8  10  12        0.37        1.54      2.31 o
   9  10  12        1.18        2.54      2.17 o
  10  10  12        0.00        1.33      2.31 o
  11  10  12        0.00       -3.27      3.27 o
  -2  11  12        0.00        0.03      3.13 o
  -1  11  12        0.97        3.50      2.60 o
   0  11  12        0.04        1.21      3.03 o
   1  11  12        0.00        1.88      3.68 o
   2  11  12        0.69       -0.58      3.55 o
   3  11  12        0.00       -0.70      2.27 o
   4  11  12        2.25        4.42      2.29 o
   5  11  12        5.36        6.42      2.61 o
   6  11  12       16.36       21.93      2.99 o
   7  11  12        0.28        5.33      3.61 o
   8  11  12        7.64        8.31      2.68 o
   9  11  12        0.18       -2.17      2.17 o
  10  11  12        0.07        0.52      3.72 o
   1  12  12        0.09        0.83      3.19 o
   2  12  12        0.11        0.14      3.70 o
   3  12  12        0.53       -0.09      3.79 o
   4  12  12        0.77        3.20      2.51 o
   5  12  12        0.25        2.18      2.45 o
   6  12  12        0.95        3.17      2.51 o
   7  12  12        6.78        5.18      4.85 o
   8  12  12        0.47       -0.76      2.36 o
   6  13  12        1.89        2.34      4.03 o
   7  13  12        0.02       -0.91      3.74 o
  -5  -8  13        0.71        1.94      2.06 o
  -4  -8  13        0.07        1.15      2.41 o
  -3  -8  13        0.00        1.28      3.26 o
  -2  -8  13        0.01        1.97      3.40 o
  -6  -7  13        0.00        0.65      2.67 o
  -5  -7  13        2.34        4.57      2.89 o
  -4  -7  13        2.18        3.21      2.50 o
  -3  -7  13        0.04        0.19      1.92 o
  -2  -7  13        0.00        2.85      3.12 o
  -1  -7  13        0.01        1.31      3.59 o
   0  -7  13        0.56       -0.37      3.60 o
   1  -7  13        3.86        4.53      2.91 o
  -7  -6  13        3.02        5.80      3.46 o
  -6  -6  13        0.43       -3.02      3.02 o
  -5  -6  13        0.26       -2.87      3.16 o
  -4  -6  13        0.67       -0.11      1.97 o
  -3  -6  13        0.33        0.76      1.83 o
  -2  -6  13        0.50       -0.32      1.81 o
  -1  -6  13        0.80        0.91      2.77 o
   0  -6  13        3.33        3.76      2.66 o
   1  -6  13        1.42       -0.96      3.49 o
   2  -6  13        3.78        7.31      3.70 o
  -7  -5  13        0.14        0.52      3.49 o
  -6  -5  13        0.32        1.28      3.27 o
  -5  -5  13        5.13        8.02      3.29 o
  -4  -5  13        2.90        3.32      1.97 o
  -3  -5  13        0.39       -0.01      1.74 o
  -2  -5  13        0.08        1.07      1.68 o
  -1  -5  13        1.59        0.63      1.78 o
   0  -5  13        0.01       -1.46      2.62 o
   1  -5  13        8.52        5.39      3.04 o
   2  -5  13        0.00       -2.04      3.58 o
   3  -5  13        2.29        4.20      2.86 o
   4  -5  13        2.06        3.48      3.22 o
  -8  -4  13        0.05       -1.55      3.19 o
  -7  -4  13        0.11        1.67      3.21 o
  -6  -4  13        3.80        8.04      3.45 o
  -5  -4  13        0.12        1.14      2.98 o
  -4  -4  13        1.38        2.43      1.84 o
  -3  -4  13        0.24        0.27      1.81 o
  -2  -4  13        1.65        3.65      1.88 o
  -1  -4  13        2.56        3.67      1.68 o
   0  -4  13        2.90        6.16      1.89 o
   1  -4  13        0.30        0.72      3.04 o
   2  -4  13        3.13        6.30      3.62 o
   3  -4  13        0.01        3.27      3.36 o
   4  -4  13        0.24        5.00      3.64 o
   5  -4  13        0.71        2.17      3.74 o
  -8  -3  13        1.26        0.74      2.73 o
  -7  -3  13        0.01        4.29      2.92 o
  -6  -3  13        0.97        2.64      3.18 o
  -5  -3  13        0.17       -0.40      2.57 o
  -4  -3  13        1.70        1.91      1.85 o
  -3  -3  13        5.45        7.19      1.64 o
  -2  -3  13        0.13        0.27      1.44 o
  -1  -3  13        2.39        3.99      1.81 o
   0  -3  13        0.87        1.13      1.46 o
   1  -3  13        5.08        5.22      1.41 o
   2  -3  13        0.24       -1.38      2.98 o
   3  -3  13        0.42        3.34      2.78 o
   4  -3  13        0.00        3.35      3.46 o
   5  -3  13        0.21        2.55      3.60 o
   6  -3  13        0.01        0.45      3.89 o
  -8  -2  13        2.19        1.30      2.87 o
  -7  -2  13        1.17        1.09      3.21 o
  -6  -2  13        0.93        0.71      2.28 o
  -5  -2  13        0.21        1.57      2.09 o
  -4  -2  13        2.00        1.50      2.79 o
  -3  -2  13        0.60        1.72      2.42 o
  -2  -2  13        4.86        5.01      1.68 o
  -1  -2  13        1.16        1.60      1.68 o
   0  -2  13        2.63        3.88      1.87 o
   1  -2  13        0.63        2.49      1.81 o
   2  -2  13        2.91        2.25      1.70 o
   3  -2  13        0.31        1.62      2.92 o
   4  -2  13        0.04        0.09      2.75 o
   5  -2  13        3.67        7.70      3.57 o
   6  -2  13        0.17       -3.72      3.72 o
   7  -2  13        0.09        0.92      3.89 o
  -8  -1  13        0.29        0.56      2.60 o
  -7  -1  13        3.30        8.65      2.58 o
  -6  -1  13        0.87        3.43      3.17 o
  -5  -1  13        0.00       -0.43      2.59 o
  -4  -1  13        0.03        1.23      2.78 o
  -3  -1  13        1.03        1.25      1.54 o
  -2  -1  13        0.03       -0.80      1.68 o
  -1  -1  13        0.77        0.82      1.55 o
   0  -1  13        3.50        6.62      2.21 o
   1  -1  13        0.24       -0.67      1.79 o
   2  -1  13        0.05       -1.63      1.74 o
   3  -1  13        0.42        0.54      1.48 o
   4  -1  13        1.31        1.42      2.76 o
   5  -1  13        0.51       -2.61      3.31 o
   6  -1  13        1.30        0.02      2.90 o
   7  -1  13        0.04       -0.38      3.18 o
   8  -1  13        0.00       -2.09      3.07 o
  -8   0  13        1.31        1.43      2.20 o
  -7   0  13       10.74       18.12      3.79 o
  -6   0  13        2.84        6.92      3.66 o
  -5   0  13        0.59        1.53      2.94 o
  -4   0  13        7.56        7.47      3.36 o
  -3   0  13        0.02        0.23      2.88 o
  -2   0  13        0.01       -0.62      1.54 o
  -1   0  13        0.08        1.17      1.79 o
   0   0  13        0.77        1.01      1.66 o
   1   0  13        0.78       -0.15      1.72 o
   2   0  13       11.10       14.52      2.29 o
   3   0  13        0.00        2.56      1.74 o
   4   0  13        0.22       -1.68      1.71 o
   5   0  13        0.13        0.48      3.41 o
   6   0  13        1.47        5.04      3.21 o
   7   0  13        1.15        3.37      3.61 o
   8   0  13        0.00       -0.66      3.53 o
  -8   1  13        0.21       -0.38      2.53 o
  -7   1  13        4.10        8.13      3.53 o
  -6   1  13        2.59        5.81      3.46 o
  -5   1  13        1.61        1.96      2.91 o
  -4   1  13        0.28        1.53      2.89 o
  -3   1  13        1.26        2.66      3.01 o
  -2   1  13        4.39        4.65      1.67 o
  -1   1  13        6.10        9.79      1.93 o
   0   1  13        7.51        8.77      3.10 o
   1   1  13        0.11        0.02      1.76 o
   2   1  13        5.99        7.41      1.87 o
   3   1  13        3.87        2.65      1.90 o
   4   1  13        0.59        3.18      1.69 o
   5   1  13        3.21        2.41      1.64 o
   6   1  13        1.03       -0.65      2.76 o
   7   1  13        0.24        1.13      3.50 o
   8   1  13        0.29       -2.53      2.87 o
   9   1  13        1.26        0.34      2.78 o
  -8   2  13        0.04       -0.07      3.31 o
  -7   2  13        1.25        4.19      3.45 o
  -6   2  13        3.66        5.57      3.84 o
  -5   2  13        4.00        7.92      3.74 o
  -4   2  13        0.04       -1.19      3.64 o
  -3   2  13        3.91        4.99      3.38 o
  -2   2  13        0.24        2.06      1.46 o
  -1   2  13        1.13        2.19      1.64 o
   0   2  13        4.41        4.25      1.81 o
   1   2  13        0.12        0.55      1.72 o
   2   2  13        1.75        1.49      1.77 o
   3   2  13        8.54        8.49      2.05 o
   4   2  13        6.14        9.88      2.27 o
   5   2  13        6.96       10.01      2.39 o
   6   2  13        1.22       -0.39      1.75 o
   7   2  13        0.10       -0.57      3.34 o
   8   2  13        0.02       -1.32      3.16 o
   9   2  13        0.31        0.19      3.10 o
  -7   3  13        0.86       -0.46      2.68 o
  -6   3  13        5.55        8.46      3.81 o
  -5   3  13        0.02        1.07      2.73 o
  -4   3  13        0.71        0.61      2.85 o
  -3   3  13        0.01       -1.56      2.81 o
  -2   3  13        6.03        8.21      2.91 o
  -1   3  13        0.34        0.71      1.60 o
   0   3  13        0.08       -0.03      1.58 o
   1   3  13        2.50        1.97      1.63 o
   2   3  13        0.03        1.44      1.74 o
   3   3  13        1.87        3.22      2.08 o
   4   3  13       22.92       27.40      2.59 o
   5   3  13        0.68        2.36      1.79 o
   6   3  13        0.00        0.51      1.89 o
   7   3  13        0.24        4.41      3.59 o
   8   3  13        0.82        1.92      3.63 o
   9   3  13        0.49        0.70      2.57 o
  10   3  13        0.33        2.04      3.64 o
  -7   4  13        0.82       -0.20      3.71 o
  -6   4  13        0.89        5.65      3.25 o
  -5   4  13        2.32        1.93      2.92 o
  -4   4  13        0.01        1.26      2.91 o
  -3   4  13        3.35        7.14      3.32 o
  -2   4  13        1.00        1.94      3.31 o
  -1   4  13        1.06        1.25      1.60 o
   0   4  13        0.01       -0.44      1.64 o
   1   4  13        0.05       -0.86      1.79 o
   2   4  13        5.53        6.26      2.07 o
   3   4  13        0.24       -0.71      1.80 o
   4   4  13        0.72        2.77      2.19 o
   5   4  13        0.11        0.04      1.96 o
   6   4  13        0.17       -0.93      2.03 o
   7   4  13       14.51       18.23      2.56 o
   8   4  13        0.20       -0.13      3.50 o
   9   4  13        0.14       -2.53      3.67 o
  10   4  13        0.76        3.62      3.36 o
  -6   5  13        0.32        0.54      3.55 o
  -5   5  13        0.01       -0.36      3.58 o
  -4   5  13        0.55       -0.11      2.67 o
  -3   5  13        0.09        0.66      3.62 o
  -2   5  13        0.08       -1.79      3.18 o
  -1   5  13        5.26        4.80      3.07 o
   0   5  13        5.28        5.75      1.91 o
   1   5  13        1.04        0.05      1.61 o
   2   5  13        0.48        1.10      1.91 o
   3   5  13        0.22        0.40      2.06 o
   4   5  13        3.54        3.71      1.99 o
   5   5  13        2.70        3.85      2.09 o
   6   5  13        5.51        7.83      2.42 o
   7   5  13        0.49        2.29      2.11 o
   8   5  13        3.67        4.92      1.94 o
   9   5  13        0.02       -0.89      2.82 o
  10   5  13        0.05       -0.15      3.60 o
  -6   6  13        0.02        3.77      3.62 o
  -5   6  13        0.11        1.97      3.42 o
  -4   6  13        1.79        2.77      3.70 o
  -3   6  13        0.23       -0.58      2.79 o
  -2   6  13        4.48        2.45      3.93 o
  -1   6  13        0.08       -0.32      3.44 o
   0   6  13        0.71        0.76      1.70 o
   1   6  13        1.43        1.80      1.83 o
   2   6  13        1.87        0.66      1.73 o
   3   6  13        0.73        4.09      1.98 o
   4   6  13        0.09        0.55      1.90 o
   5   6  13        0.54        1.15      2.10 o
   6   6  13        0.48        0.70      2.13 o
   7   6  13        9.29       12.55      2.39 o
   8   6  13        1.82        1.27      2.06 o
   9   6  13        0.18        0.89      1.86 o
  10   6  13        0.58        0.19      3.40 o
  -5   7  13        0.84        1.16      3.52 o
  -4   7  13        0.02       -0.50      3.46 o
  -3   7  13        0.00       -0.23      3.33 o
  -2   7  13        0.15        4.98      3.62 o
  -1   7  13        4.47        4.86      3.01 o
   0   7  13        1.15        0.13      3.12 o
   1   7  13        0.34        1.51      1.77 o
   2   7  13        2.94        5.21      2.10 o
   3   7  13        0.62        1.25      1.97 o
   4   7  13        0.85        0.38      2.18 o
   5   7  13        0.00       -0.94      1.86 o
   6   7  13        0.65        0.20      2.13 o
   7   7  13        0.02        0.65      2.28 o
   8   7  13        2.50        4.30      2.15 o
   9   7  13        1.65        1.83      1.99 o
  10   7  13        0.72       -0.54      3.54 o
  -4   8  13        0.31       -0.10      2.80 o
  -3   8  13        0.15        7.30      2.82 o
  -2   8  13        0.19        0.54      3.28 o
  -1   8  13        0.32       -1.40      2.89 o
   0   8  13        0.02        1.27      3.50 o
   1   8  13        0.17        1.10      1.96 o
   2   8  13        1.25        2.04      2.04 o
   3   8  13       11.98       15.86      4.56 o
   4   8  13        9.97       10.80      2.33 o
   5   8  13        0.00        0.36      2.24 o
   6   8  13        0.50       -0.69      2.23 o
   7   8  13        3.56        4.13      2.51 o
   8   8  13        0.19        1.52      2.06 o
   9   8  13        0.39        2.76      3.31 o
  10   8  13        0.66        0.14      2.37 o
  -3   9  13        0.04        1.51      3.72 o
  -2   9  13        0.02        0.32      3.38 o
  -1   9  13        0.56       -0.36      2.84 o
   0   9  13        0.00        1.58      3.48 o
   1   9  13        0.03        4.17      3.41 o
   2   9  13        3.85        3.21      2.25 o
   3   9  13        0.55        2.55      2.28 o
   4   9  13        5.28        5.78      2.27 o
   5   9  13        5.60        7.79      2.53 o
   6   9  13        7.60        9.08      2.45 o
   7   9  13        0.33        2.01      2.42 o
   8   9  13        6.91        3.22      2.95 o
   9   9  13        0.07        0.61      2.18 o
  10   9  13        0.50       -3.16      3.16 o
  -1  10  13        0.42       -1.26      3.45 o
   0  10  13        1.00        7.17      3.41 o
   1  10  13        0.00       -1.40      2.87 o
   2  10  13        0.35        1.73      1.95 o
   3  10  13        3.78        3.36      2.53 o
   4  10  13        3.13        5.77      2.44 o
   5  10  13        0.14        2.08      2.38 o
   6  10  13        4.09        4.47      2.25 o
   7  10  13        8.98       15.46      2.82 o
   8  10  13        0.20        1.01      2.37 o
   9  10  13        0.06        3.03      2.40 o
  10  10  13        0.11        2.02      3.26 o
   1  11  13        0.00       -2.16      3.56 o
   2  11  13        1.01        2.96      3.50 o
   3  11  13        2.73        4.98      3.54 o
   4  11  13        3.88        4.45      2.53 o
   5  11  13        0.46        3.76      2.46 o
   6  11  13        1.98        4.40      2.77 o
   7  11  13        2.98        5.94      2.41 o
   8  11  13        0.11        1.49      2.52 o
   4  12  13        0.61        1.54      3.44 o
   5  12  13        0.12        0.47      3.45 o
   6  12  13        1.99        3.14      3.76 o
  -4  -7  14        0.01       -0.71      2.44 o
  -3  -7  14        0.02       -1.87      2.27 o
  -2  -7  14        0.00        0.27      3.37 o
  -5  -6  14        0.00        1.07      2.91 o
  -4  -6  14        0.49       -0.72      2.86 o
  -3  -6  14        0.18       -1.84      3.55 o
  -2  -6  14        0.42       -0.49      2.00 o
  -1  -6  14        0.20       -2.28      2.83 o
   0  -6  14        0.34        2.86      3.46 o
  -5  -5  14        0.77        2.18      2.93 o
  -4  -5  14        0.39        2.01      3.08 o
  -3  -5  14        0.87       -0.50      2.60 o
  -2  -5  14        0.00        1.98      1.78 o
  -1  -5  14        1.64        1.53      1.77 o
   0  -5  14        0.75        4.24      3.62 o
   1  -5  14        0.42        1.55      3.59 o
   2  -5  14        0.28       -3.85      3.85 o
  -6  -4  14        0.67        5.40      3.24 o
  -5  -4  14        0.01       -0.30      3.29 o
  -4  -4  14        1.13       -0.54      2.97 o
  -3  -4  14        0.70        0.72      2.02 o
  -2  -4  14        2.54        3.29      1.95 o
  -1  -4  14        2.07        4.03      1.99 o
   0  -4  14        1.07        1.13      1.80 o
   1  -4  14        0.28       -0.74      3.40 o
   2  -4  14        0.20        2.70      3.42 o
   3  -4  14        0.01        4.84      3.35 o
  -6  -3  14        0.30        7.50      3.68 o
  -5  -3  14        3.48       10.48      3.48 o
  -4  -3  14        0.05        0.05      3.23 o
  -3  -3  14        0.33        0.74      1.50 o
  -2  -3  14        1.61        2.02      1.72 o
  -1  -3  14        0.07        1.41      1.48 o
   0  -3  14        6.11        9.28      1.64 o
   1  -3  14        0.08        1.51      2.75 o
   2  -3  14        0.02       -2.88      2.92 o
   3  -3  14        0.06        0.04      2.92 o
   4  -3  14        0.00        7.79      3.47 o
  -7  -2  14        3.40        3.30      3.00 o
  -6  -2  14        3.31        4.92      2.26 o
  -5  -2  14        1.18        0.24      2.40 o
  -4  -2  14        2.10        7.01      2.24 o
  -3  -2  14        1.26        3.57      2.93 o
  -2  -2  14        0.47        0.20      1.98 o
  -1  -2  14        2.22        3.27      1.90 o
   0  -2  14        0.24       -0.21      1.79 o
   1  -2  14        0.07        1.75      1.79 o
   2  -2  14        0.15        1.70      3.19 o
   3  -2  14        0.80        1.60      3.34 o
   4  -2  14        0.80        3.23      3.47 o
   5  -2  14        0.09        0.57      2.55 o
  -7  -1  14        1.59        3.35      2.11 o
  -6  -1  14        1.55        3.34      3.77 o
  -5  -1  14        0.73        3.34      3.84 o
  -4  -1  14        6.01       10.44      3.64 o
  -3  -1  14        3.12        2.59      3.14 o
  -2  -1  14        3.25        3.57      1.91 o
  -1  -1  14        2.00        0.62      1.73 o
   0  -1  14        2.23        2.68      1.85 o
   1  -1  14        0.00        2.09      1.61 o
   2  -1  14        0.35       -0.09      1.67 o
   3  -1  14        1.08        0.17      3.42 o
   4  -1  14        1.54       -0.98      3.28 o
   5  -1  14        0.61       -3.55      3.55 o
   6  -1  14        0.12        2.04      2.79 o
  -7   0  14        1.56        5.42      3.85 o
  -6   0  14        3.94        7.41      3.72 o
  -5   0  14        0.30        0.04      3.30 o
  -4   0  14        0.00        0.32      2.75 o
  -3   0  14        1.91        4.53      2.71 o
  -2   0  14        1.22        1.73      1.78 o
  -1   0  14        0.52        1.78      1.69 o
   0   0  14        0.03        1.44      1.90 o
   1   0  14        0.00        3.32      1.86 o
   2   0  14        0.85        3.61      1.95 o
   3   0  14        4.35        4.72      1.86 o
   4   0  14        3.66        4.48      3.57 o
   5   0  14        0.50        4.01      3.60 o
   6   0  14        0.03        1.71      3.35 o
   7   0  14        0.01        1.10      3.37 o
  -6   1  14        6.26        8.88      3.59 o
  -5   1  14        5.81        5.89      3.74 o
  -4   1  14        2.15        4.34      2.68 o
  -3   1  14        0.59        2.41      3.05 o
  -2   1  14        1.01        0.06      3.13 o
  -1   1  14        0.69       -0.40      1.78 o
   0   1  14        0.11        1.84      1.85 o
   1   1  14        4.43        4.41      1.94 o
   2   1  14        0.77        0.45      1.69 o
   3   1  14        0.50        0.68      1.88 o
   4   1  14        8.14        8.99      2.09 o
   5   1  14        2.29        3.06      3.16 o
   6   1  14        0.08        3.68      3.46 o
   7   1  14        0.04        1.07      2.67 o
  -6   2  14        0.27       -1.51      2.77 o
  -5   2  14        0.02        1.60      2.67 o
  -4   2  14        0.68       -0.11      3.20 o
  -3   2  14        0.06        1.28      3.11 o
  -2   2  14        0.88        3.42      3.46 o
  -1   2  14        0.59        1.63      1.65 o
   0   2  14        0.33       -0.59      1.98 o
   1   2  14        0.15       -0.95      1.71 o
   2   2  14       10.18        9.92      2.29 o
   3   2  14        0.25        1.47      1.94 o
   4   2  14        0.10       -0.20      1.85 o
   5   2  14        0.09       -0.32      1.84 o
   6   2  14        0.54        1.43      3.16 o
   7   2  14        0.77        0.29      3.02 o
   8   2  14        0.00       -1.71      3.87 o
  -6   3  14        0.01        1.75      2.94 o
  -5   3  14        2.32        1.23      3.00 o
  -4   3  14        1.43        2.75      2.87 o
  -3   3  14        0.40       -2.28      2.97 o
  -2   3  14        0.51        2.44      3.53 o
  -1   3  14        1.91        0.08      3.08 o
   0   3  14        0.61        0.16      1.65 o
   1   3  14        0.79        1.69      1.84 o
   2   3  14        1.54        1.08      1.91 o
   3   3  14        0.12        0.50      1.91 o
   4   3  14        0.02        0.52      2.09 o
   5   3  14        0.57        0.30      1.86 o
   6   3  14        1.22       -0.74      1.78 o
   7   3  14        0.25       -1.92      3.76 o
   8   3  14        0.34        0.92      3.68 o
  -5   4  14        0.58        2.35      2.65 o
  -4   4  14        1.97        3.82      3.17 o
  -3   4  14        0.27       -1.18      2.91 o
  -2   4  14        6.62       10.97      3.37 o
  -1   4  14        0.49        0.38      3.51 o
   0   4  14        0.53        1.15      1.80 o
   1   4  14        1.93        2.65      1.81 o
   2   4  14        0.81        0.51      1.95 o
   3   4  14        0.11       -1.69      1.83 o
   4   4  14        3.17        3.63      2.00 o
   5   4  14        0.01        0.23      1.99 o
   6   4  14        0.41        1.26      1.76 o
   7   4  14        2.29        3.90      2.30 o
   8   4  14        0.39        2.60      3.09 o
   9   4  14        0.48        0.66      3.25 o
  -5   5  14        0.72        0.88      3.74 o
  -4   5  14        0.66        4.24      3.35 o
  -3   5  14        0.40        2.46      2.71 o
  -2   5  14        0.10       -0.88      2.63 o
  -1   5  14        4.18        4.46      3.30 o
   0   5  14        1.57        1.76      1.92 o
   1   5  14        0.95        1.52      1.94 o
   2   5  14        2.00        1.69      2.03 o
   3   5  14        0.43        2.94      2.30 o
   4   5  14        1.70        2.18      1.86 o
   5   5  14        0.11        1.51      2.10 o
   6   5  14        0.27        0.60      2.02 o
   7   5  14        0.02        1.85      2.07 o
   8   5  14        3.32        3.55      3.21 o
   9   5  14        2.50        4.38      3.87 o
  -4   6  14        0.00       -2.00      2.96 o
  -3   6  14        0.05        2.23      3.55 o
  -2   6  14        0.25       -1.57      3.60 o
  -1   6  14        0.89        1.95      3.48 o
   0   6  14        0.34       -1.89      3.65 o
   1   6  14        0.64        2.22      1.96 o
   2   6  14        2.21        4.72      2.21 o
   3   6  14       17.34       23.37      2.61 o
   4   6  14        0.95        3.00      2.10 o
   5   6  14        1.15        3.29      2.14 o
   6   6  14        0.69        2.18      2.10 o
   7   6  14        0.06        0.59      2.20 o
   8   6  14        0.55        1.65      1.98 o
   9   6  14        0.00        3.01      3.60 o
  -3   7  14        0.86        2.62      3.30 o
  -2   7  14        0.14        0.72      2.88 o
  -1   7  14        0.01       -0.16      3.15 o
   0   7  14        0.78        0.57      3.10 o
   1   7  14        0.29        1.60      3.49 o
   2   7  14       18.05       23.49      2.88 o
   3   7  14        2.16        6.28      2.33 o
   4   7  14        4.34        7.62      2.36 o
   5   7  14        0.01        3.10      2.36 o
   6   7  14        0.05        1.48      2.16 o
   7   7  14        0.03       -0.70      1.99 o
   8   7  14        2.48        3.04      2.05 o
   9   7  14        2.29        3.48      2.38 o
  -2   8  14        0.05        0.15      2.79 o
  -1   8  14        1.44        3.07      3.30 o
   0   8  14        0.71        1.62      3.56 o
   1   8  14        1.56       -2.52      2.99 o
   2   8  14        0.67        1.42      2.16 o
   3   8  14        8.25        7.24      2.34 o
   4   8  14        3.45        4.71      2.41 o
   5   8  14        1.82        5.40      2.66 o
   6   8  14        0.01        2.63      2.08 o
   7   8  14        1.19        3.14      3.24 o
   8   8  14        0.43        1.53      2.24 o
   9   8  14        0.02       -0.36      2.99 o
  -1   9  14        0.06        0.22      2.86 o
   0   9  14        2.33        5.17      3.44 o
   1   9  14        0.12        0.52      3.08 o
   2   9  14        0.78        1.00      3.09 o
   3   9  14        3.59        3.41      2.25 o
   4   9  14        0.01        3.36      5.80 o
   5   9  14        0.10        0.82      2.27 o
   6   9  14        1.65        2.18      2.49 o
   7   9  14        0.98        1.18      2.37 o
   8   9  14        0.82        0.48      2.63 o
   9   9  14        0.41        2.93      3.49 o
   2  10  14        0.89        4.85      3.81 o
   3  10  14        0.76        4.01      2.19 o
   4  10  14        0.34        0.25      3.97 o
   5  10  14        0.22        1.09      3.11 o
   6  10  14        3.81        7.33      2.77 o
   7  10  14        0.05        2.21      2.26 o
   4  11  14        2.89        2.68      2.99 o
   5  11  14       11.26       14.15      4.05 o
   6  11  14        0.94        2.26      3.40 o
  -3  -5  15        0.59        4.87      2.80 o
  -2  -5  15        0.61        1.36      2.27 o
  -1  -5  15        0.02        0.96      3.47 o
[truncated: 9,853 more chars]
